# Supplementary material for: Systematic Distribution of Bioluminescence in Marine Animals: A Species-Level Inventory
Source: Life (Basel). 2024 Mar 24;14(4):432. doi: 10.3390/life14040432 (PMC11051050; doi:10.3390/life14040432)
Supplement: Supplementary file 1 [file life-14-00432-s001.zip]

Archive with 5 entries (5 files):
- Supplementary references.pdf
- Table S1. List of followed deviations from WoRMS.xlsx
- Table S2. Erroneous luminescence reports.xlsx
- Table S3. Catalogue of marine luminescent animals.xlsx
- Table S4. Non-luminescent species from luminescent genera.xlsx
