# Supplementary material for: Systematic Distribution of Bioluminescence in Marine Animals: A Species-Level Inventory
Source: Life (Basel). 2024 Mar 24;14(4):432. doi: 10.3390/life14040432 (PMC11051050; doi:10.3390/life14040432)
Supplement: Supplementary file 1 [file life-14-00432-s001.zip › Table S1. List of followed deviations from WoRMS.xlsx]

## Sheet: Sheet1
Amendment	Clade	Genus		References
1	Annelida	Chaetopterus	Chaetopterus macropus Scharmda, 1861 has been considered as a synonym of C. luteus Stimpson, 1855	[S1]
2	Annelida	Chaetopterus	Chaetopterus quatrefagesi Jourdain, 1868, C. appendiculatus Grube, 1874, C. crosslandi Caullery, 1944, C. djiboutiensis Gravier, 1906 and C. longimanus Crossland, 1904 have been considered as valid species	[S1]
3	Elasmobranchii	Etmopterus	Etmopterus baxteri Garrick, 1957 has been considered as a junior synonym to Etmopterus granulosus (Günther, 1880)	[36]
4	Elasmobranchii	Etmopterus	An additionnal Etmopterus species has been included as a valid species in our list: E. schmidti Dolganov, 1984	[S2]
5	Elasmobranchii	Etmopterus	An additionnal Etmopterus species has been included as a valid species in our list: E. lii Ng, Liu & Joung, 2024	[S3]
6	Mollusca	Cycloteuthis	Cycloteuthis akimushkini Filippova, 1968 has not been considered as a valid species	[S4]
7	Mollusca	Leachia	Leachia rynchophorus Rochebrune, 1884 has not been considered as a valid species	[S5]
8	Mollusca	Mastigoteuthis	Mastigoteuthis glaukopis Chun, 1908 and Mastigoteuthis tyroi Salcedo-Vargas, 1997 have been considered as species of the genus Echinoteutis	[S6]
9	Mollusca	Mastigoteuthis	Mastigoteuthis flammea Chun, 1908, M. grimaldii (Joubin, 1895) and M. schmidti Degner, 1925 have been considered as junior synonyms of M. agassizii A. E. Verrill, 1881	[S7]
10	Mollusca	Octopoteuthis	Octopoteuthis danae Joubin, 1931 and O. indica Naef, 1923 have been considered as junior synonyms of O. sicula Rüppell, 1844	[S7]
11	Mollusca	Octopoteuthis	Three additional Octopoteuthis species have been included as valid species in our list: O. fenestra, O. leviuncus, O. laticauda,	[S7]
12	Mollusca	Taningia	Two additional Taningia species have been included as valid species in our list: T. fimbria and T. rubea	[S7]
13	Mollusca	Vampyroteuthis	An additional Vampyroteuthis species has been included as a valid species in our list: V. southchinaseais	[S8]
14	Teleostei	Chlorophtalmus	Chlorophtalmus chalybeius (Goode, 1881) has been considered as a junior synonym of C. agassizi Bonaparte, 1840	[S9]
15	Teleostei	Coelorinchus	Coelorinchus quadricristatus Trunov, 1983 has been considered as a junior synonym of C. acanthiger Barnard, 1925	[S10]
16	Teleostei	Coelorinchus	Coelorinchus asteroides Okamura, 1963 has been considered as a junior synonym of C. hige Matsubara, 1943	[S11]
17	Teleostei	Coelorinchus	Coelorinchus hexafasciatus Okamura, 1982 and Coelorinchus longicephalus Okamura, 1982 have been considered as junior synonyms of C. tokiensis (Steindachner & Döderlein, 1887)	[S11]
18	Teleostei	Coelorinchus	Coelorinchus sparsilepis Okamura, 1984 has been considered as a junior synonym of C. parallelus (Günther, 1877)	[S11]
19	Teleostei	Coelorinchus	An additional Coelorinchus species has been included as a valid species in our list: C. idiolepis	[S12]
20	Teleostei	Deveximentum	An additional Deveximentum species has been included as a valid species in our list: D. mazavasaoka	[S13]
21	Teleostei	Deveximentum	Deveximentum ruconius (Hamilton, 1822) has not been considered as a valid species	[S14]
22	Teleostei	Diaphus	An additional Diaphus specis has been included as a valid species in our list: D. balanovi	[S15]
23	Teleostei	Diplostomias	Diplostomias indicus (Kotthaus, 1967) has been considered as a junior synonym of Eustomias bifilis (Gibbs, 1960)	[S16]
24	Teleostei	Equulites	Equulites lineolatus (Valenciennes, 1835) has not been considered as a valid species	[S17]
25	Teleostei	Eustomias	Three additional Eustomias species have been included as valid species in our list: E. dendrobium, E. stamen and E. tritentaculus	[S18]
26	Teleostei	Gigantactis	Gigantactis balushkini Kharin, 1984 has not been considered as a valid species	[S19]
27	Teleostei	Holtbyrnia	Holtbyrnia melanocephala (Vaillant, 1888) has not been considered as a platytroctid species (and hence not as a Holtbyrnia species)	[93]
28	Teleostei	Holtbyrnia	Holtbyrnia ophiocephala Sazonov & Golovan, 1976 has been considered as a junior synonym of Sagamichthys schnakenbecki (Kreft, 1953)	[93]
29	Teleostei	Hymenocephalus	Hymenocephalus longiceps Smith & Radcliffe, 1912 has been considered as a junior synonym of H. longibarbis (Günther, 1887)	[S20]
30	Teleostei	Jaydia	Jaydia ellioti (Day, 1875) has been considered as a junior synonym of Jaydia truncata (Bleeker, 1855)	[S21]
31	Teleostei	Jaydia	Jaydia heraldi (Herre, 1943) has been considered as a junior synonym of Jaydia poeciloptera (Cuvier, 1828)	[S22]
32	Teleostei	Jaydia	Jaydia hungi ( Fourmanoir, 1967) has been considered has a valid species	[S23]
33	Teleostei	Jaydia	Jaydia tchefouensis Fang, 1942) has been considered as a Status inquirendum species hence it has not been included in our list	[S23]
34	Teleostei	Kumba	Kumba musorstorm (Merrett & Iwamoto, 2000) has not been considered as a Kumba species given striking morphological differences with all the other Kumba species of the genus (e.g., the apparent absence of a light organ)	[S10]
35	Teleostei	Leiognathus	Leiognathus berbis (Valenciennes, 1835), L. bindoides (Bleeker, 1851), L. brevirostris (Valenciennes, 1835) and L. parviceps (Valenciennes, 1835) have not been considered as valid species	[S24]
36	Teleostei	Leiognathus	Leiognathus striatus James & Badrudeen, 1991 and L. longispinis (Valenciennes, 1835) have been considered as Aurigequula species	[S24]
37	Teleostei	Lucigadus	Lucigadus vittatus (Weber, 1913) has been considered as a junior synonym of L. microlepis (Günther, 1878)	[S10]
38	Teleostei	Melanostomias	An additional Melanostomias species has been included as a valid species in our list: M. dio (Villarins, Fischer, Prokofiev & Mincarone, 2023)	[S25]
39	Teleostei	Microphotolepis	Microphotolepis multipunctata Sazonov & Parin, 1977 has been considered as a junior synonym of M. schmidti (Angel & Verrier, 1931)	[S26]
40	Teleostei	Monocentris	Monocentris neozelanicus (Powell, 1938) has been considered as a junior synonym of M. japonica (Houttuyn, 1782)	[S27]
41	Teleostei	Myctophum	Myctophum obtusirostre (Tåning, 1928), M. selenops (Tåning, 1928) and M. spinosus (Steindachner, 1867) have been considered as Ctenoscopelus species	[S28]
42	Teleostei	Myctophum	Myctophum brachygnathum (Bleeker, 1856), M. lychnobium (Bolin, 1946) and M. orientale (Gilbert, 1913) have been considered as Dasyscopelus species	[S28]
43	Teleostei	Physiculus	Physiculus hexacytus Parin, 1985 has been considered as a junior synonym of Physiculus luminosa Paulin, 1983	[S29]
44	Teleostei	Physiculus	Two additional Physiculus species have been included as valid species in our list: P. indicus and P. lakshadeepa	[S30]
45	Teleostei	Secutor	The genus Secutor Gistel, 1848 has not been considered as valid (it is replaced by the genus Deveximentum Fowler, 1904)	[S24]
