# Supplementary material for: Systematic Distribution of Bioluminescence in Marine Animals: A Species-Level Inventory
Source: Life (Basel). 2024 Mar 24;14(4):432. doi: 10.3390/life14040432 (PMC11051050; doi:10.3390/life14040432)
Supplement: Supplementary file 1 [file life-14-00432-s001.zip › Table S2. Erroneous luminescence reports.xlsx]

## Sheet: Erroneous reports
Phylum	Class	Order	Family	Genus	Species	Authority	Initial hypothesis	Erroneous report (full reference given)	Current state of knowledge	References
Annelida	Polychaeta	Phyllodocida	Polynoidae	Lepidonotus	clava	Montagu, 1808	Elytra considered as luminescent	Dahlgren, U. The production of light by animals. J. Franklin Inst. 1916 181, 659–696.	No photocytes present on elytra	[99]
Annelida	Polychaeta	Phyllodocida	Polynoidae	Lepidonotus	squamata	Linnaeus, 1767	Elytra considered as luminescent	Dahlgren, U. The production of light by animals. J. Franklin Inst. 1916 181, 659–696.	No photocytes present on elytra	[99]
Chordata	Elasmobranchii	Lamniformes	Megachasmidae	Megachasma	pelagios	Taylor, Compagno & Struhsaker, 1983	Mouth containing luminescent bacteria	Diamond, J.M. Ichthyology: Filter-feeding on a grand scale. Nature 1985 316(6030), 679-680.	Mouth has been shown to lack luminescent bacteria or any type of photogenic structure	[S31]
Chordata	Elasmobranchii	Squaliformes	Somniosidae	Somniosus	microcephalus	Lesueur, 1818	Putatively luminescent and symbiotic copepods attache to the eyes	Berland, B. Copepod Ommatokoita elongata (Grant) in the eyes of the Greenland shark—a possible cause of mutual dependence. Nature 1961 191(4790), 829-830.	Copepods attached to Somniosus species are not luminous	[S32]
Chordata	Elasmobranchii	Squaliformes	Somniosidae	Somniosus	rostratus	(Risso, 1827)	Alleged photophores along the lateral line and on the back of the animal	Burkhardt, R. Luminous organs of selachian lishes. Ann. Mag. Nat. Hist. 1900 558-568.	These alleged photophores are now considered to be pit organs	[S33]
Chordata	Elasmobranchii	Squaliformes	Somniosidae	Somniosus	microcephalus	(Bloch & Schneider, 1801)	Alleged photophores along the lateral line and on the back of the animal	Burkhardt, R. Luminous organs of selachian lishes. Ann. Mag. Nat. Hist. 1900 558-568.	These alleged photophores are likely pit organs	[S33]
Chordata	Elasmobranchii	Torpediniformes	Narcinidae	Benthobatis	moresbyi	Alcock, 1898	Alleged luminous gland on the edge of the disk	Alcock, A. A Naturalist in Indian Seas: Or, Four Years with the Royal Indian Marine Survey Ship Investigator; John Murray: London, UK, 1902; pp. 1-328.	No such glands found in more recent examination of the species	[S34]
Chordata	Teleostei	Gadiformes	Macrouridae	Coryphaenoides	sp.	Gunnerus, 1765	Genus considered as luminescent	McAllister, D. E. The significance of ventral bioluminescence in fishes. J. Fish. Res. Board Can. 1967 24(3), 537-554. (doi: 10.1139/f67-047)	Genus not luminescent but was once including luminescent species from the genus Nezumia	[S10]
Chordata	Teleostei	Aulopiformes	Ipnopidae	Ipnops	murrayi	Günther, 1878	Putative dorsal head photophores	Moseley, H.N. Report on the structure of the peculiar organs on the head of Ipnops. Challenger Rep., Zool. 1887 22, 269–276.	These putative photophores are modified eyes	[S35]
Chordata	Actinopterygii	Argentiniformes	Opisthoproctidae	Bathylychnops	sp.	Cohen, 1958	Putative orbital photophores	Cohen, M. Melanostomiatidae. In Fishes of the Western North Atlantic; Bigelow, H.B.; Cohen, D.M.; Dick, M.M.; Gibbs, R.H.Jr.; Grey, M.; Morrow, J.E.Jr.; Schultz, L.P.; Eds.; Memoir I Sear Foundation for Marine Research (Part 4): New Haven, USA, 1964; pp. 48–68	These putative orbital photophores are retinal diverticuli	[S36]
Chordata	Teleostei	Alepocephaliformes	Alepocephalidae	Bathylaco	nigricans	Goode & Bean, 1896	Putative preorbital photophores	Parr, A.E. The classification of the fishes of the genera Bathylaco and Macromastax, possible intermediates between the Isospondyli and the Iniomi. Copeia 1948 1948(1), 48-54.	These putative preorbital photophores are alpebral folds	[S37]
Chordata	Teleostei	Aulopiformes	Notosudidae	Scopelosaurus	hoedti	Bleeker, 1860	Putative ventral photophores	Bleeker, P. Elfde bijdrage tot de kennis der vischfauna van Amboina. Acta Soc. Regiae Sci. Indo-Neerl. 1860 8 (5), 1-14.	These putative photophore are simply reflective structures	[S38]
Chordata	Teleostei	Aulopiformes	Notosudidae	Scopelosaurus	smithii	Bean, 1925	Putative ventral photophores	Bean, B.A. (1925). Description of a new species of luminous lizard fish, Scopelosaurus smithii, from off the coast of Brazil. Proc. Biol. Soc. Wash. 1925 38, 13-14.	These putative photophore are simply reflective structures	[S38]
Chordata	Teleostei	Alepocephaliformes	Alepocephalidae	Talismania	homoptera	(Vaillant, 1888)	Species considered as having shoulder organ	Norman, J.R. Oceanic fishes and flatfishes collected in 1925-1927. Discovery Rep. 1930 2, 261-370.	Talismania homoptera does not have any shoulder organ; this is a misidentification with Normichthys operosus (Parr 1951)	[93]
Chordata	Teleostei	Beryciformes	Gibberichthyidae	Gibberichthys	pumilus	Parr, 1933	/	/	The barbels does not show any evidence of luminescence	[S39]
Chordata	Teleostei	Aulopiformes	Synodontidae	Harpadon	nehereus	(Hamilton, 1822)	Putative luminescence from the whole body	Cuvier, G.; Valenciennes, A. Histoire naturelle des poissons (volume 22), P. Bertrand, Paris, France, 1849; pp. 1-532.	The luminescence observed comes from saprophytic bacteria	[S40]
Chordata	Teleostei	Aulopiformes	Synodontidae	Harpadon	microchir	Günther, 1878	Putative luminescence from the whole body	Günther, A. Notes on a collection of Japanese sea-fishes. Ann. Mag. Nat. Hist. 1878 1 (56), 485-487.	The luminescence observed comes from saprophytic bacteria	[S40]
Chordata	Teleostei	Beryciformes	Cetomimidae	Ditropichthys	sp.	Parr, 1934	Putative luminous tissue near anus	Harvey E. N. Bioluminescence, 1st ed; Academic Press, Inc.: New York, USA, 1952; 649 pp.	Absence of luminescent tissue	[S41]
Chordata	Teleostei	Beryciformes	Cetomimidae	Cetostoma	sp.	Zugmayer, 1914	Putative luminous tissue near anus	Harvey E. N. Bioluminescence, 1st ed; Academic Press, Inc.: New York, USA, 1952; 649 pp.	Absence of luminescent tissue	[S41]
Chordata	Teleostei	Beryciformes	Cetomimidae	Cetomimus	sp.	Goode & Bean, 1895	Putative luminous tissue near anus and on anal and dorsal fins	Harvey E. N. Bioluminescence, 1st ed; Academic Press, Inc.: New York, USA, 1952; 649 pp.	Absence of luminescent tissue	[S41]
Chordata	Actinopterygii	Lophiiformes	Ogcocephalidae	Malthopsis	sp.	Alcock, 1891	Esca hypothesized to be luminous	Harvey E. N. Bioluminescence, 1st ed; Academic Press, Inc.: New York, USA, 1952; 649 pp.	Esca not luminous	[S42]
Chordata	Actinopterygii	Lophiiformes	Ogcocephalidae	Halicmetus	sp.	Alcock, 1891	Esca hypothesized to be luminous	Harvey E. N. Bioluminescence, 1st ed; Academic Press, Inc.: New York, USA, 1952; 649 pp.	Esca not luminous	[S42]
Chordata	Actinopterygii	Lophiiformes	Ogcocephalidae	Coelophrys	sp.	Brauer, 1902	Esca hypothesized to be luminous	Harvey E. N. Bioluminescence, 1st ed; Academic Press, Inc.: New York, USA, 1952; 649 pp.	Esca not luminous	[S42]
Chordata	Actinopterygii	Lophiiformes	Ogcocephalidae	Halieutaea	sp.	Valenciennes, 1837	Esca hypothesized to be luminous	Harvey E. N. Bioluminescence, 1st ed; Academic Press, Inc.: New York, USA, 1952; 649 pp.	Esca not luminous	[S42]
Chordata	Actinopterygii	Lophiiformes	Ogcocephalidae	Halieutopsis	sp.	Garman, 1899	Esca hypothesized to be luminous	Harvey E. N. Bioluminescence, 1st ed; Academic Press, Inc.: New York, USA, 1952; 649 pp.	Esca not luminous	[S42]
Arthropoda	Malacostraca	Amphipoda	Hyalellidae	Hyalella	azteca	(Saussure, 1858)	/	/	The luminescence observed comes from saprophytic bacteria	[S43]
Mollusca	Bivalvia	Limida	Limidae	Ctenoides ales	ales	(H. J. Finlay, 1927)	Putative luminescence from mantle lip	Okutani, T. A new discovery of streak-like flashing luminescence in Ctenoides ales (Finley, 1927)(Bivalvia: Limidae). Venus 1994 53(1), 57-59.	Photic display observed is due to light scattering rather than bioluminescence	[S44]
Chordata	Teleostei	Gadiformes	Moridae	Lotella	phycis	(Temminck & Schlegel, 1846)	Species considered as having a ventral ligt organ	Haneda, Y. The luminescence of some deep-sea fishes of the families Gadidae and Macrouridae. Pac. Sci. 1951 5, 372–378.	Lotella physis does not have any light organ; this certainly represents a confusion with a Physiculus species	[S45]
Arthropoda	Malacostraca	Amphipoda	Talitridae	Americorchestia	longicornis	(Say, 1818)	/	/	The luminescence observed comes from saprophytic bacteria	[S46]
Arthropoda	Malacostraca	Amphipoda	Talitridae	Sardorchestia	gracilis	(Bousfield and Klawe 1963)	/	/	The luminescence observed comes from saprophytic bacteria	[S47]
Arthropoda	Malacostraca	Amphipoda	Talitridae	Platorchestia	platensis	(Krøyer, 1845)	/	/	The luminescence observed comes from saprophytic bacteria	[S46]
Arthropoda	Malacostraca	Amphipoda	Talitridae	Talitrus	sp.	Bosc, 1801	/	/	The luminescence observed comes from saprophytic bacteria	[S48]
Arthropoda	Malacostraca	Decapoda	Atyidae	Paratya	compressa	(De Haan, 1844)	/	/	The luminescence observed comes from saprophytic bacteria	[S49]
Chordata	Teleostei	Eupercaria incertae sedis	Sillaginidae	Sillago	bassensis	Cuvier, 1829	May have luminescent bacteria when left out of the water	McKay, R.J. FAO Species Catalogue. Sillaginid Fishes of the World. (Family Sillaginidae). An Annoted and Illustrated Catalogue of Sillago, Smelt or Indo-Pacific Whiting Species Known to Date; Food and Agriculture Organization of the United Nations: Rome, Italy, 1992, pp. 1-87.	The luminescence observed comes from saprophytic bacteria	[40]
Arthropoda	Branchiopoda	Ctenopoda	Sididae	Penilia	avirostris	Dana, 1849	Appear to produce luminescence although no distinct luminous organs have been noticed	Dakin, W.J.; Colefax, A.N. The plankton of the Australian coastal waters off New South Wales. Univ. Sidney Dep. Zool. Publ. Monogr. 1940 1, 1-215.	Specimens of this speciesfailed to produce luminescence following classical Crustacean luminescence-inducing stimuli	[S50]
