# Supplementary material for: Systematic Distribution of Bioluminescence in Marine Animals: A Species-Level Inventory
Source: Life (Basel). 2024 Mar 24;14(4):432. doi: 10.3390/life14040432 (PMC11051050; doi:10.3390/life14040432)
Supplement: Supplementary file 1 [file life-14-00432-s001.zip › Table S3. Catalogue of marine luminescent animals.xlsx]

## Sheet: CTE
Phylum	Class	Order	Family	Genus	Species	Authority	Luminescence score	Reference for the luminescence report	Rationale for the uncertain character of the report (only for score 1)
Ctenophora	Nuda	Beroida	Beroidae	Beroë	abyssicola	Mortensen, 1927	6	[S51]
Ctenophora	Nuda	Beroida	Beroidae	Beroë	cucumis	Fabricius, 1780	6	[S51]
Ctenophora	Nuda	Beroida	Beroidae	Beroë	forskalii	Milne Edwards, 1841	6	[S51]
Ctenophora	Nuda	Beroida	Beroidae	Beroë	gracilis	Künne, 1939	6	[S51]
Ctenophora	Nuda	Beroida	Beroidae	Beroë	ovatus	Bruguière, 1789	6	[S51]
Ctenophora	Nuda	Beroida	Beroidae	Neis	cordigera	Lesson, 1829	5	[S52]
Ctenophora	Tentaculata	Cestida	Cestidae	Cestum	veneris	Lesueur, 1813	6	[S51]
Ctenophora	Tentaculata	Cestida	Cestidae	Velamen	parallelum	(Fol, 1869)	6	[S51]
Ctenophora	Tentaculata	Cydippida	Aulacoctenidae	Aulacoctena	acuminata	Mortensen, 1932	6	[S51]
Ctenophora	Tentaculata	Cydippida	Bathyctenidae	Bathyctena	chuni	(Moser, 1909)	6	[S51]
Ctenophora	Tentaculata	Cydippida	Callianiridae	Callianira	sp.	Lamarck, 1816	1	[15]	This report might relate to Mertensia ovum, previously Callianira compressa - This study
Ctenophora	Tentaculata	Cydippida	Euplokamidae	Euplokamis	stationis	Chun, 1879	6	[S51]
Ctenophora	Tentaculata	Cydippida	Haeckeliidae	Haeckelia	beehleri	(Mayer, 1912)	6	[S51]
Ctenophora	Tentaculata	Cydippida	Haeckeliidae	Haeckelia	bimaculata	C. Carré & D. Carré, 1989	6	[S51]
Ctenophora	Tentaculata	Cydippida	Haeckeliidae	Haeckelia	rubra	(Kölliker, 1853)	6	[S51]
Ctenophora	Tentaculata	Cydippida	Lampeidae	Lampea	lactea	(Mayer, 1912)	6	[S51]
Ctenophora	Tentaculata	Cydippida	Lampeidae	Lampea	pancerina	(Chun, 1879)	6	[S51]
Ctenophora	Tentaculata	Cydippida	Mertensiidae	Charistephane	fugiens	Chun, 1879	6	[S51]
Ctenophora	Tentaculata	Cydippida	Mertensiidae	Mertensia	ovum	(Fabricius, 1780)	6	[S53]
Ctenophora	Tentaculata	Cydippida	Pleurobrachiidae	Hormiphora	luminosa	Dawydoff, 1946	1	[S54]	Experimental analyses failed to detect luminescence in this genus [S55]
Ctenophora	Tentaculata	Cydippida	Pleurobrachiidae	Pleurobrachia	cf. globosa	Moser, 1903	1	[S54]	Experimental analyses failed to detect luminescence in this genus [S55]
Ctenophora	Tentaculata	Cydippida	?	Tizardia	phosphorea	Dawydoff, 1946	3	[S54]
Ctenophora	Tentaculata	Lobata	Bathocyroidae	Bathocyroe	fosteri	Madin & Harbison, 1978	6	[S51]
Ctenophora	Tentaculata	Lobata	Bolinidae	Bolinopsis	infundibulum	(O.F. Müller, 1776)	6	[S51]
Ctenophora	Tentaculata	Lobata	Bolinidae	Bolinopsis	vitrea	(L. Agassiz, 1860)	6	[S51]
Ctenophora	Tentaculata	Lobata	Bolinidae	Mnemiopsis	leidyi	A. Agassiz, 1865	6	[S56]
Ctenophora	Tentaculata	Lobata	Eurhamphaeidae	Deiopea	kaloktenota	Chun, 1879	6	[S51]
Ctenophora	Tentaculata	Lobata	Eurhamphaeidae	Eurhamphaea	vexilligera	Gegenbaur, 1856	6	[S51]
Ctenophora	Tentaculata	Lobata	Eurhamphaeidae	Kiyohimea	aurita	Komai & Tokioka, 1940	6	[S51]
Ctenophora	Tentaculata	Lobata	Lampoctenidae	Lampocteis	cruentiventer	Harbison, Matsumoto & Robison, 2001	5	S.H.D. Haddock (personal observation)
Ctenophora	Tentaculata	Lobata	Leucotheidae	Leucothea	filmersankeyi	Gerschwin, Zeidler & Davie, 2010	5	[S52]
Ctenophora	Tentaculata	Lobata	Leucotheidae	Leucothea	multicornis	(Quoy & Gaimard, 1824)	6	[S51]
Ctenophora	Tentaculata	Lobata	Leucotheidae	Leucothea	pulchra	Matsumoto, 1988	6	[S51]
Ctenophora	Tentaculata	Lobata	Ocyropsidae	Ocyropsis	crystallina	(Rang, 1827)	1	[S57]	The luminescence competence of Ocyropsis crystallina can only be implictly deducted from the reference - This study
Ctenophora	Tentaculata	Lobata	Ocyropsidae	Ocyropsis	fusca	(Rang, 1827)	5	[S58]
Ctenophora	Tentaculata	Lobata	Ocyropsidae	Ocyropsis	maculata	(Rang, 1827)	6	[S51]
Ctenophora	Tentaculata	Thalassocalycida	Thalassocalycidae	Thalassocalyce	inconstans	Madin & Robison, 1978	6	[S51]

## Sheet: POR
Phylum	Class	Order	Family	Genus	Species	Authority	Luminescence score	Reference for the luminescence report	Reference for the uncertain character of the report (only for score 1)
Porifera	Calcarea	Leucosolenida	Grantiidae	Grantia	sp.	Fleming, 1828	1	[S59]	The luminescence observed in this report might be linked to symbionts [15]
Porifera	Demospongiae	Poecilosclerida	Cladorhizidae	Cladorhiza	?	Dendy, 1922	5	[52]
Porifera	Demospongiae	Suberitida	Suberitidae	Suberites	domuncula	(Olivi, 1792)	1	[S60]	The luminescence observed in this report might be linked to symbionts [52]

## Sheet: CNI
Phylum	Class	Order	Family	Genus	Species	Authority	Luminescence score	Reference for the luminescence report	Reference for the uncertain character of the report (only for score 1)
Cnidaria	Anthozoa	Actiniaria	Actinoscyphiidae	Actinoscyphia	sp.	Stephenson, 1920	6	[104]
Cnidaria	Anthozoa	Actinaria	Hormathiidae	Hormathia	alba	(Andres, 1881)	5	[S61]
Cnidaria	Anthozoa	Alcyonacea	Acanthogorgiidae	Acanthogorgia	armata	Verril, 1878	6	[S62]
Cnidaria	Anthozoa	Antipatharia	?	?	?		5	[S63]
Cnidaria	Anthozoa	Scleralcyonacea	Alcyoniidae	Heteropolypus	ritteri	(Nutting, 1909)	6	[55]
Cnidaria	Anthozoa	Scleralcyonacea	Alcyoniidae	Heteropolypus	sol	Molodtsova, 2013	6	[106]
Cnidaria	Anthozoa	Scleralcyonacea	Anthoptilidae	Anthoptilum	grandiflorum	(Verrill, 1879)	5	[S64]
Cnidaria	Anthozoa	Scleralcyonacea	Chrysogorgiidae	Chrysogorgia	desbonni	Duchassaing & Michelotti, 1864	6	[S65]
Cnidaria	Anthozoa	Scleralcyonacea	Chrysogorgiidae	Chrysogorgia	artospira	Pante & Watling, 2011	6	[106]
Cnidaria	Anthozoa	Scleralcyonacea	Chrysogorgiidae	Chrysogorgia	comans	Kinoshita, 1913	6	[106]
Cnidaria	Anthozoa	Scleralcyonacea	Chrysogorgiidae	Chrysogorgia	laevorsa	Cairns, 2018	6	[106]
Cnidaria	Anthozoa	Scleralcyonacea	Chrysogorgiidae	Chrysogorgia	pinnata	Cairns, 2007	6	[106]
Cnidaria	Anthozoa	Scleralcyonacea	Chrysogorgiidae	Iridogorgia	cf. splendens	Verrill, 1883	6	[106]
Cnidaria	Anthozoa	Scleralcyonacea	Chrysogorgiidae	Metallogorgia	cf. melanotrichos	(Wright & Studer, 1889)	6	[106]
Cnidaria	Anthozoa	Scleralcyonacea	Chrysogorgiidae	Parachrysogorgia	stellata	(Nutting, 1908)	6	[106]
Cnidaria	Anthozoa	Scleralcyonacea	Coralliidae	Anthomastus	sp.	Verrill, 1878	1	[15]	This report might relate to Heteropolypus riterri, previously Anthomastus ritteri - This study
Cnidaria	Anthozoa	Scleralcyonacea	Coralliidae	Paragorgia	arborea	(Linnaeus, 1758)	6	[55]
Cnidaria	Anthozoa	Scleralcyonacea	Echinoptilidae	Actinoptilum	molle	(Kükenthal, 1910)	5	[S66]
Cnidaria	Anthozoa	Scleralcyonacea	Echinoptilidae	Echinoptilum	macintoshi	Hubrecht, 1885	6	[106]
Cnidaria	Anthozoa	Scleralcyonacea	Funiculinidae	Funiculina	quadrangularis	(Pallas, 1766)	6	[S62]
Cnidaria	Anthozoa	Scleralcyonacea	Halipteridae	Balticina	finmarchica	(Sars, 1851)	6	[104]
Cnidaria	Anthozoa	Scleralcyonacea	Isididae	Acanella	arbuscula	(Johnson, 1862)	6	[S62]
Cnidaria	Anthozoa	Scleralcyonacea	Isididae	Isidella	elongata	(Esper, 1788)	4	[S67]
Cnidaria	Anthozoa	Scleralcyonacea	Isididae	Isidella	tentaculum	Etnoyer, 2008	6	[55]
Cnidaria	Anthozoa	Scleralcyonacea	Keratoisididae	Keratoisis	flexibilis	(Pourtalès, 1868)	5	[S68]
Cnidaria	Anthozoa	Scleralcyonacea	Keratoisididae	Lepidisis	olapa	Musik, 1978	5	[S67]
Cnidaria	Anthozoa	Scleralcyonacea	Keratoisididae	Lepidisis	sp.	Verrill, 1883	6	[104]
Cnidaria	Anthozoa	Scleralcyonacea	Kophobelemnidae	Kophobelemnon	stelliferum	(Müller, 1776)	5	[S64]
Cnidaria	Anthozoa	Scleralcyonacea	Mopseidae	Primnoisis	niwa	Moore, Alderslade & Miller, 2016	6	[106]
Cnidaria	Anthozoa	Scleralcyonacea	Mopseidae	Primnoisis	tasmani	Moore, Alderslade & Miller, 2016	6	[106]
Cnidaria	Anthozoa	Scleralcyonacea	Parasphaerascleridae	Parasphaerasclera	aurea	(Benayahu & Schleyer, 1995)	6	[106]
Cnidaria	Anthozoa	Scleralcyonacea	Parasphaerascleridae	Parasphaerasclera	grayi	(Thomson & Dean, 1931)	5	[S69]
Cnidaria	Anthozoa	Scleralcyonacea	Parasphaerascleridae	Parasphaerasclera	valdiviae	(Kukenthal, 1906)	6	[106]
Cnidaria	Anthozoa	Scleralcyonacea	Penatullidae	Pennatula	aculeata	Danielssen, 1860	5	[S64]
Cnidaria	Anthozoa	Scleralcyonacea	Penatullidae	Pennatula	phosphorea (var. californica)	Linnaeus, 1758	6	[S65]
Cnidaria	Anthozoa	Scleralcyonacea	Pennatulidae	Pennatula	rubra	(Ellis, 1764)	6	[S70]
Cnidaria	Anthozoa	Scleralcyonacea	Pennatulidae	Pteroeides	griseum	(Bohadsch, 1761)	6	[S70]
Cnidaria	Anthozoa	Scleralcyonacea	Pennatulidae	Ptilosarcus	gurneyi	(Gray, 1860)	6	[S71]
Cnidaria	Anthozoa	Scleralcyonacea	Pennatulidae	Sarcoptilus	rigidis	Williams, 1995	5	[S72]
Cnidaria	Anthozoa	Scleralcyonacea	Primnoidae	Thouarella	hilgendorfi?	(Studer, 1879)	6	[S62]
Cnidaria	Anthozoa	Scleralcyonacea	Protoptilidae	Distichoptilum	gracile	Verrill, 1882	6	[55]
Cnidaria	Anthozoa	Scleralcyonacea	Protoptilidae	Protoptilum	sp.	Kölliker, 1872	6	[104]
Cnidaria	Anthozoa	Scleralcyonacea	Renillidae	Renilla	köllikeri	Pfeffer, 1886	6	[S65]
Cnidaria	Anthozoa	Scleralcyonacea	Renillidae	Renilla	mülleri	Kölliker, 1872	6	[S71]
Cnidaria	Anthozoa	Scleralcyonacea	Renillidae	Renilla	reniformis	(Pallas, 1766)	6	[S71]
Cnidaria	Anthozoa	Scleralcyonacea	Scleroptilidae	Calibelemnon	sp.	Nutting, 1908	1	[104]	This report might relate to a Stylatula species [S104]
Cnidaria	Anthozoa	Scleralcyonacea	Umbellulidae	Stachyptilum	dofleini	Balss, 1909	6	[106]
Cnidaria	Anthozoa	Scleralcyonacea	Umbellulidae	Stachyptilum	superbum	Studer, 1894	6	[S65]
Cnidaria	Anthozoa	Scleralcyonacea	Umbellulidae	Umbellula	huxleyi	Kölliker, 1880	6	[S62]
Cnidaria	Anthozoa	Scleralcyonacea	Umbellulidae	Umbellula	magniflora	Kölliker, 1880	6	[S65]
Cnidaria	Anthozoa	Scleralcyonacea	Umbellulidae	Umbellula	thomsoni	(Kölliker, 1874)	5	[S73]
Cnidaria	Anthozoa	Scleralcyonacea	Veretillidae	Cavernularia	habereri	Moroff, 1902	5	[S74]
Cnidaria	Anthozoa	Scleralcyonacea	Veretillidae	Cavernularia	obesa	Valenciennes in Milne Edwards & Haime, 1850	6	[S75]
Cnidaria	Anthozoa	Scleralcyonacea	Veretillidae	Cavernularia	pusilla	(Philippi, 1835)	5	[S76]
Cnidaria	Anthozoa	Scleralcyonacea	Veretillidae	Veretillum	cynomorium	(Pallas, 1766)	6	[S70]
Cnidaria	Anthozoa	Scleralcyonacea	Veretillidae	Veretillum	cf. manillense	(Kölliker, 1872)	5	[S69]
Cnidaria	Anthozoa	Scleralcyonacea	Virgulariidae	Acanthoptilum	album	Nutting, 1909	6	[S65]
Cnidaria	Anthozoa	Scleralcyonacea	Virgulariidae	Acanthoptilum	annulatum	Nutting, 1909	6	[S65]
Cnidaria	Anthozoa	Scleralcyonacea	Virgulariidae	Acanthoptilum	gracile	(Gabb, 1864)	6	[S71]
Cnidaria	Anthozoa	Scleralcyonacea	Virgulariidae	Stylatula	elongata	(Gabb, 1862)	6	[S65]
Cnidaria	Anthozoa	Scleralcyonacea	Virgulariidae	Virgularia	gustaviana	(Herklots, 1863)	5	[S77]
Cnidaria	Anthozoa	Scleralcyonacea	Virgulariidae	Virgularia	mirabilis	(Müller, 1776)	6	[S78]
Cnidaria	Anthozoa	Zoantharia	Epizoanthidae	Epizoanthus	induratum	Cutress & Pequenat, 1960	5	[S79]
Cnidaria	Anthozoa	Zoantharia	Epizoanthidae	Epizoanthus	cf. induratum	Cutress & Pequenat, 1960	6	[S65]
Cnidaria	Anthozoa	Zoantharia	Parazoanthidae	Bullagummizoanthus	emilyacadiaarum	Sinniger, Ocaña & Baco, 2013	6	[106]
Cnidaria	Anthozoa	Zoantharia	Parazoanthidae	Corallizoanthus	tsukaharai	Reimer in Reimer Nonaka Sinniger & Iwase, 2008	6	[106]
Cnidaria	Anthozoa	Zoantharia	Parazoanthidae	Parazoanthus	sp.	Haddon & Shackleton, 1891	1	[15]	This report might relate to Savalia lucifica, previously Parazoanthus lucificum - This study
Cnidaria	Anthozoa	Zoantharia	Parazoanthidae	Savalia	lucifica	(Cutress & Pequenat, 1960)	6	[S65]
Cnidaria	Hydrozoa	Anthoathecata	Bougainvilliidae	Bougainvillia	carolinensis	(McCrady, 1859)	6	[S80]
Cnidaria	Hydrozoa	Anthoathecata	Corymorphidae	Corymorpha	valdiviae	(Vanhöffen, 1911)	6	[S51]
Cnidaria	Hydrozoa	Anthoathecata	Corymorphidae	Euphysa	japonica	(Maas, 1909)	5	[S81]
Cnidaria	Hydrozoa	Anthoathecata	Pandeidae	Leuckartiara	octona	(Fleming, 1823)	5	[S82]
Cnidaria	Hydrozoa	Anthoathecata	Pandeidae	Pandea	conica	(Quoy & Gaimard, 1827)	6	[S51]
Cnidaria	Hydrozoa	Anthoathecata	Pandeidae	Stomotoca	atra	L. Agassiz, 1862	5	[S83]
Cnidaria	Hydrozoa	Filifera	Bythotiaridae	Bythotiara	depressa	Naumov, 1960	6	[S51]
Cnidaria	Hydrozoa	Leptothecata	Aequoreidae	Aequorea	forskalea	Péron & Lesueur, 1810	6	[S51]
Cnidaria	Hydrozoa	Leptothecata	Aequoreidae	Aequorea	kurangai	Gerschwin, Zeidler & Davie, 2010	5	[S84]
Cnidaria	Hydrozoa	Leptothecata	Aequoreidae	Aequorea	macrodactyla	(Brandt, 1835)	5	[S85]
Cnidaria	Hydrozoa	Leptothecata	Aequoreidae	Aequorea	victoria	(Murbach & Shearer, 1902)	6	[S86]
Cnidaria	Hydrozoa	Leptothecata	Aequoreidae	Aequorea	vitrina	Gosse, 1853	5	[S87]
Cnidaria	Hydrozoa	Leptothecata	Campanulariidae	Campanularia	sp.	Lamarck, 1816	1	[15]	The bioluminescence of this genus is uncertain given that luminescent Campanularia species have now been placed in the genus Laomedea - This study
Cnidaria	Hydrozoa	Leptothecata	Campanulariidae	Clytia	gregaria	(Agassiz, 1862)	6	[S88]
Cnidaria	Hydrozoa	Leptothecata	Campanulariidae	Clytia	hemisphaerica	(Linnaeus, 1767)	6	[S51]
Cnidaria	Hydrozoa	Leptothecata	Campanulariidae	Clytia	linearis	(Thorneley, 1900)	5	[S89]
Cnidaria	Hydrozoa	Leptothecata	Campanulariidae	Eucheilota	bakeri	(Torrey, 1904)	6	[S90]
Cnidaria	Hydrozoa	Leptothecata	Campanulariidae	Laomedea	calceolifera	(Hincks, 1871)	6	[S90]
Cnidaria	Hydrozoa	Leptothecata	Campanulariidae	Laomedea	flexuosa	Alder, 1856	4	[S91]
Cnidaria	Hydrozoa	Leptothecata	Campanulariidae	Obelia	bidentata	Clark, 1875	6	[S56]
Cnidaria	Hydrozoa	Leptothecata	Campanulariidae	Obelia	dichotoma	(Linnaeus, 1758)	6	[S56]
Cnidaria	Hydrozoa	Leptothecata	Campanulariidae	Obelia	geniculata	(Linnaeus, 1758)	6	[S90]
Cnidaria	Hydrozoa	Leptothecata	Campanulariidae	Obelia	longissima	(Pallas, 1766)	6	[S56]
Cnidaria	Hydrozoa	Leptothecata	Eirenidae	Eutonina	indicans	(Romanes, 1876)	5	[S92]
Cnidaria	Hydrozoa	Leptothecata	Eirenidae	Tima	bairdii	(Johnston, 1833)	5	[S87]
Cnidaria	Hydrozoa	Leptothecata	Eirenidae	Tima	saghalinensis	Bigelow, 1913	5	[S93]
Cnidaria	Hydrozoa	Leptothecata	Lovenellidae	Lovenella	gracilis	Clarke, 1882	2	[S94]
Cnidaria	Hydrozoa	Leptothecata	Malagazziidae	Octophialucium	funerarium	(Quoy & Gaimard, 1827)	6	[S51]
Cnidaria	Hydrozoa	Leptothecata	Mitrocomidae	Cosmetira	pillosella	(Forbes, 1848)	5	[S95]
Cnidaria	Hydrozoa	Leptothecata	Mitrocomidae	Halopsis	ocellata	Agassiz, 1865	6	[S51]
Cnidaria	Hydrozoa	Leptothecata	Mitrocomidae	Mitrocoma	cellularia	Haeckel, 1864	6	[S51]
Cnidaria	Hydrozoa	Leptothecata	Mitrocomidae	Mitrocomella	polydiademata	(Romanes, 1876)	6	[S96]
Cnidaria	Hydrozoa	Narcomedusae	Aeginidae	Aegina	rosea	Escholtz, 1829	6	[S51]
Cnidaria	Hydrozoa	Narcomedusae	Aeginidae	Aeginura	grimaldii	Maas, 1879	6	[S51]
Cnidaria	Hydrozoa	Narcomedusae	Cuninidae	Cunina	globosa	Escholtz, 1829	6	[S51]
Cnidaria	Hydrozoa	Narcomedusae	Cuninidae	Solmissus	albescens	(Gegenbaur, 1857)	6	[S51]
Cnidaria	Hydrozoa	Narcomedusae	Cuninidae	Solmissus	incisa	(Fewkes, 1886)	6	[S51]
Cnidaria	Hydrozoa	Narcomedusae	Cuninidae	Solmissus	marshalli	Agassiz & Mayer, 1902	6	[S51]
Cnidaria	Hydrozoa	Narcomedusae	Solmarisidae	Pegantha	clara	R.P. Bigelow, 1909	6	[S80]
Cnidaria	Hydrozoa	Narcomedusae	Solmarisidae	Pegantha	laevis	H.B. Bigelow, 1909	6	[S51]
Cnidaria	Hydrozoa	Narcomedusae	Solmarisidae	Solmaris	leucostyla	(Will, 1844)	5	[S97]
Cnidaria	Hydrozoa	Narcomedusae	Solmundaeginidae	Solmundella	bitentaculata	(Quoy & Gaimard, 1879)	6	[S51]
Cnidaria	Hydrozoa	Siphonophorae	Abylidae	Abyla	sp.	Quoy & Gaimard, 1827	1	[15]	This report might relate to Bassia bassensis, previously Abyla pentagona - This study
Cnidaria	Hydrozoa	Siphonophorae	Abylidae	Abylopsis	eschscholtzii	(Huxley, 1859)	6	[S98]
Cnidaria	Hydrozoa	Siphonophorae	Abylidae	Abylopsis	tetragona	(Otto, 1823)	6	[S51]
Cnidaria	Hydrozoa	Siphonophorae	Abylidae	Bassia	bassensis	(Quoy & Gaimard, 1833)	5	[53]
Cnidaria	Hydrozoa	Siphonophorae	Abylidae	Ceratocymba	sp.	Chun, 1888	5	[15]
Cnidaria	Hydrozoa	Siphonophorae	Agalmatidae	Agalma	clausi	Bedot, 1888	5	[S97]
Cnidaria	Hydrozoa	Siphonophorae	Agalmatidae	Agalma	elegans	(Sars, 1846)	5	[S97]
Cnidaria	Hydrozoa	Siphonophorae	Agalmatidae	Agalma	okenii	Eschscholtz, 1825	6	[S80]
Cnidaria	Hydrozoa	Siphonophorae	Agalmatidae	Frillagalma	vityazi	Daniel, 1966	6	[S51]
Cnidaria	Hydrozoa	Siphonophorae	Agalmatidae	Halistemma	sp.	Huxley, 1859	1	[15]	This report might relate to Stephanomia amphytridis, previously Halistemma amphytridis - This study
Cnidaria	Hydrozoa	Siphonophorae	Agalmatidae	Nanomia	bijuga	(Delle Chiaje, 1844)	6	[S51]
Cnidaria	Hydrozoa	Siphonophorae	Agalmatidae	Nanomia	cara	Agassiz, 1865	6	[S51]
Cnidaria	Hydrozoa	Siphonophorae	Apolemiidae	Apolemia	lanosa	Siebert, Pugh, Haddock & Dunn, 2013	6	[S51]
Cnidaria	Hydrozoa	Siphonophorae	Clausophyidae	Chuniphyes	multidentata	Lens & van Riemsdijk, 1908	6	[S51]
Cnidaria	Hydrozoa	Siphonophorae	Cordagalmatidae	Cordagalma	ordinatum	(Haeckel, 1888)	1	[S99]	The luminescence competence of Cordagalma ordinatum can only be implictly deducted from the reference - This study
Cnidaria	Hydrozoa	Siphonophorae	Diphyinae	Chelophyes	contorta	(Lens & Van Riemsdijk, 1908)	6	[S98]
Cnidaria	Hydrozoa	Siphonophorae	Diphyinae	Diphyes	dispar	Chamisso & Eysenhardt, 1821	6	[S80]
Cnidaria	Hydrozoa	Siphonophorae	Diphyinae	Lensia	conoidea	(Keferstein & Ehlers, 1860)	5	[S97]
Cnidaria	Hydrozoa	Siphonophorae	Diphyidae	Muggiaea	atlantica	Cunningham, 1892	5	[S97]
Cnidaria	Hydrozoa	Siphonophorae	Diphyidae	Muggiaea	sp.	Busch, 1851	6	[S51]
Cnidaria	Hydrozoa	Siphonophorae	Diphyinae	Sulculeolaria	sp.	Blainville, 1830	5	[15]
Cnidaria	Hydrozoa	Siphonophorae	Erennidae	Erenna	cornuta	Pugh, 2001	4	[S100]
Cnidaria	Hydrozoa	Siphonophorae	Erennidae	Erenna	insidiator	Pugh & Haddock, 2016	4	[S100]
Cnidaria	Hydrozoa	Siphonophorae	Erennidae	Erenna	laciniata	Pugh, 2001	4	[S100]
Cnidaria	Hydrozoa	Siphonophorae	Erennidae	Erenna	richardi	Bedot, 1904	4	[S100]
Cnidaria	Hydrozoa	Siphonophorae	Erennidae	Erenna	sirena	Pugh & Haddock, 2016	5	[S101]
Cnidaria	Hydrozoa	Siphonophorae	Forskaliidae	Forskalia	asymmetrica	Pugh, 2003	3	[S102]
Cnidaria	Hydrozoa	Siphonophorae	Forskaliidae	Forskalia	contorta	(Milne Edwards, 1841)	5	[S102]
Cnidaria	Hydrozoa	Siphonophorae	Forskaliidae	Forskalia	formosa	Keferstein & Ehlers, 1860	3	[S102]
Cnidaria	Hydrozoa	Siphonophorae	Forskaliidae	Forskalia	saccula	Pugh, 2003	3	[S102]
Cnidaria	Hydrozoa	Siphonophorae	Hippopodiidae	Hippopodius	hippopus	(Forsskål, 1776)	6	[S51]
Cnidaria	Hydrozoa	Siphonophorae	Hippopodiidae	Vogtia	glabra	Bigelow, 1918	6	[S51]
Cnidaria	Hydrozoa	Siphonophorae	Hippopodiidae	Vogtia	serrata	(Moser, 1915)	6	[S51]
Cnidaria	Hydrozoa	Siphonophorae	Hippopodiidae	Vogtia	spinosa	Keferstein & Ehlers, 1861	6	[S103]
Cnidaria	Hydrozoa	Siphonophorae	Prayidae	Amphicaryon	acaule	Chun, 1888	6	[S80]
Cnidaria	Hydrozoa	Siphonophorae	Prayidae	Amphicaryon	ernesti	Totton, 1954	6	[S80]
Cnidaria	Hydrozoa	Siphonophorae	Prayidae	Craseoa	lathetica	Pugh & Harbison, 1987	6	[S51]
Cnidaria	Hydrozoa	Siphonophorae	Prayidae	Gymnopraia	lapislasula	Haddock, Dunn & Pugh, 2005	5	[S104]
Cnidaria	Hydrozoa	Siphonophorae	Prayidae	Lilyopsis	fluoracantha	Haddock, Dunn & Pugh, 2005	2	[S104]
Cnidaria	Hydrozoa	Siphonophorae	Prayidae	Maresearsia	praeclara	Totton, 1954	6	[S51]
Cnidaria	Hydrozoa	Siphonophorae	Prayidae	Nectadamas	diomedeae	(Bigelow, 1911)	6	[S51]
Cnidaria	Hydrozoa	Siphonophorae	Prayidae	Nectopyramis	natans	(Bigelow, 1911)	6	[S51]
Cnidaria	Hydrozoa	Siphonophorae	Prayidae	Praya	dubia	(Quoy & Gaimard, 1834)	6	[S51]
Cnidaria	Hydrozoa	Siphonophorae	Prayidae	Rosacea	plicata	Bigelow, 1911	6	[S51]
Cnidaria	Hydrozoa	Siphonophorae	Pyrostephidae	Bargmannia	elongata	Totton, 1954	6	[S51]
Cnidaria	Hydrozoa	Siphonophorae	Rhizophysiidae	Rhizophysa	sp.	Péron & Lesueur, 1807	1	[15]	Experimental analyses failed to detect luminescence in this genus - Haddock S. H. D. (unpublished data)
Cnidaria	Hydrozoa	Siphonophorae	Sphaeronectidae	Sphaeronectes	christiansonae	Pugh, 2009	2	[S105]
Cnidaria	Hydrozoa	Siphonophorae	Sphaeronectidae	Sphaeronectes	haddocki	Pugh, 2009	2	[S105]
Cnidaria	Hydrozoa	Siphonophorae	Stephanomidae	Stephanomia	amphytridis	(Lesueur & Petit, 1807)	6	[S51]
Cnidaria	Hydrozoa	Trachymedusae	Halicreatidae	Halicreas	minimum	Fewkes, 1882	6	[S51]
Cnidaria	Hydrozoa	Trachymedusae	Halicreatidae	Haliscera	conica	Vanhöffen, 1902	6	[S51]
Cnidaria	Hydrozoa	Trachymedusae	Halicreatidae	Halitrephes	maasi	Vanhöffen, 1902	6	[S51]
Cnidaria	Hydrozoa	Trachymedusae	Rhopalonematidae	Aglantha	digitale?	(O. F. Müller, 1776)	5	[S106]
Cnidaria	Hydrozoa	Trachymedusae	Rhopalonematidae	Colobonema	sericeum	Vanhöffen, 1902	5	[S93]
Cnidaria	Hydrozoa	Trachymedusae	Rhopalonematidae	Crossota	alba	Bigelow, 1913	6	[S103]
Cnidaria	Scyphozoa	Coronatae	Atollidae	Atolla	parva	Russell, 1958	6	[S51]
Cnidaria	Scyphozoa	Coronatae	Atollidae	Atolla	vanhoeffeni	Russell, 1957	6	[S51]
Cnidaria	Scyphozoa	Coronatae	Atollidae	Atolla	wyvillei	Haeckel, 1880	6	[S51]
Cnidaria	Scyphozoa	Coronatae	Nausithoidae	Nausithoe	atlantica	Broch, 1913	6	[S51]
Cnidaria	Scyphozoa	Coronatae	Nausithoidae	Nausithoe	globifera	Broch, 1913	6	[S51]
Cnidaria	Scyphozoa	Coronatae	Nausithoidae	Nausithoe	rubra	Vanhöffen, 1902	6	[S107]
Cnidaria	Scyphozoa	Coronatae	Paraphyllinidae	Paraphyllina	intermedia	Maas, 1903	6	[S107]
Cnidaria	Scyphozoa	Coronatae	Paraphyllinidae	Paraphyllina	ransoni	Russell, 1956	6	[S51]
Cnidaria	Scyphozoa	Coronatae	Periphyllidae	Periphylla	periphylla	(Péron & Lesueur, 1810)	6	[S51]
Cnidaria	Scyphozoa	Coronatae	Periphyllidae	Periphyllopsis	braueri	Vanhöffen, 1902	6	[S51]
Cnidaria	Scyphozoa	Semaeostomeae	Pelagiidae	Chrysaora	colorata	(Russell, 1964)	1	[S108]	Adult specimens of these species are not luminescent and the Chrysaora specimen linked to the report was previously wrongly labelled as a Pelagia specimen [S108]
Cnidaria	Scyphozoa	Semaeostomeae	Pelagiidae	Chrysaora	hysoscella	(Linnaeus, 1767)	6	[S80]
Cnidaria	Scyphozoa	Semaeostomeae	Pelagiidae	Pelagia	noctiluca	(Forsskål, 1775)	6	[S80]
Cnidaria	Scyphozoa	Semaeostomeae	Phacellophoridae	Phacellophora	camtschatica	Brandt, 1835	6	[S51]
Cnidaria	Scyphozoa	Semaeostomeae	Umaridae	Poralia	rufescens	Vanhöffen, 1902	6	[S51]

## Sheet: CHA
Phylum	Class	Order	Family	Genus	Species	Authority	Luminescence score	Reference for the luminescence report	Reference for the uncertain character of the report (only for score 1)
Chaetognatha	Sagittoidea	Aphragmophora	Sagittidae	Caecosagitta	macrocephala	(Fowler, 1904)	6	[108]
Chaetognatha	Sagittoidea	Phragmophora	Eukrohniidae	Eukrohnia	fowleri	Ritter-Záhony, 1909	6	[108]

## Sheet: NEM
Phylum	Class	Order	Family	Genus	Species	Authority	Luminescence score	Reference for the luminescence report	Reference for the uncertain character of the report (only for score 1)
Nemertea	Hoplonermetea	Monostilifera	Emplectonematidae	Emplectonema	kandai	Kato, 1939	5	[S109]

## Sheet: ANN
Phylum	Class	Order	Family	Genus	Species	Authority	Luminescence score	Reference for the luminescence report	Reference for the uncertain character of the report (only for score 1)
Annelida	Polychaeta	Eunicida	Onuphidae	Onuphis	sp.	Audouin & Milne Edwards, 1833	5	[S110]
Annelida	Polychaeta	Eunicida	Oenonidae	Tainokia	iridescens	Knox and Green, 1972	1	[S111]	The name of the species suggests the observed luminescence display to be iridescence rather than luminecence and it is the only observation in the family - This study
Annelida	Polychaeta	Not assigned	Capitellidae	Scyphoproctus	steinitzii	Day, 1965	2	[S112]
Annelida	Polychaeta	Phyllodocida	Chaetopteridae	Chaetopterus	cautus	Marenzeller, 1879	6	[S113]
Annelida	Polychaeta	Phyllodocida	Chaetopteridae	Chaetopterus	dewysee	Tilic & Rouse, 2020	6	[S114]
Annelida	Polychaeta	Phyllodocida	Chaetopteridae	Chaetopterus	gregarius	Nishi, Arai & Sasanuma, 2001	6	[S115]
Annelida	Polychaeta	Phyllodocida	Chaetopteridae	Chaetopterus	norvegicus	Sars, 1835	5	[S116]
Annelida	Polychaeta	Phyllodocida	Chaetopteridae	Chaetopterus	pergamentaceus	Cuvier, 1830	6	[S117]
Annelida	Polychaeta	Phyllodocida	Chaetopteridae	Chaetopterus	pugaporcinus	Osborn, Rouse, Goffredi & Robison, 2007	5	[S118]
Annelida	Polychaeta	Phyllodocida	Chaetopteridae	Chaetopterus	variopedatus	(Renier, 1804)	6	[S119]
Annelida	Polychaeta	Phyllodocida	Chaetopteridae	Mesochaetopterus	alipes	Monro, 1928	4	[S120]
Annelida	Polychaeta	Phyllodocida	Chaetopteridae	Mesochaetopterus	capensis	(McIntosh, 1885)	4	[S121]
Annelida	Polychaeta	Phyllodocida	Chaetopteridae	Mesochaetopterus	ecuadorica	Nishi, Hicman & Bailey-Brock, 2009	4	[S122]
Annelida	Polychaeta	Phyllodocida	Chaetopteridae	Mesochaetopterus	formosana	Nishi & Hsieh, 2009	4	[S123]
Annelida	Polychaeta	Phyllodocida	Chaetopteridae	Mesochaetopterus	japonicus	Fujiwara, 1934	6	[S113]
Annelida	Polychaeta	Phyllodocida	Chaetopteridae	Mesochaetopterus	minutus	Potts, 1914	4	[S120]
Annelida	Polychaeta	Phyllodocida	Chaetopteridae	Mesochaetopterus	ricketsii	Berkeley & Berkeley, 1941	4	[S120]
Annelida	Polychaeta	Phyllodocida	Chaetopteridae	Mesochaetopterus	selangora	(Rullier, 1976)	4	[S121]
Annelida	Polychaeta	Phyllodocida	Chaetopteridae	Mesochaetopterus	taylori	Potts, 1914	4	[S120]
Annelida	Polychaeta	Phyllodocida	Chaetopteridae	Mesochaetopterus	tingkokensis	Zang, Rouse & Qui, 2015	4	[S124]
Annelida	Polychaeta	Phyllodocida	Chaetopteridae	Mesochaetopterus	xejubus	Petersen & Fanta, 2008	4	[S120]
Annelida	Polychaeta	Phyllodocida	Chaetopteridae	Mesochaetopterus	xerecus	Petersen & Fanta, 2008	4	[S120]
Annelida	Polychaeta	Phyllodocida	Nepthydae	Aglaophamus	foliosus	Hartman, 1967	1	[S125]	This report is considered as doubtful [56]
Annelida	Polychaeta	Phyllodocida	Phyllodocidae	Alciopina	sp.	Claparède & Panceri, 1867	1	[53]	This report is considered as doubtful [15]
Annelida	Polychaeta	Phyllodocida	Phyllodocidae	Krohnia	sp.	Quatrefages, 1866	1	[53]	This report is considered as doubtful [15]
Annelida	Polychaeta	Phyllodocida	Phyllodocidae	Rhynchonereella	sp.	Costa, 1864	1	[53]	This report is considered as doubtful [15]
Annelida	Polychaeta	Phyllodocida	Polynoidae	Acholoe	squamosa	(Delle Chiaje, 1827)	6	[S126]
Annelida	Polychaeta	Phyllodocida	Polynoidae	Eunoe	nodosa	(M. Sars, 1861)	5	[S116]
Annelida	Polychaeta	Phyllodocida	Polynoidae	Eunoe	sp.	Malmgren, 1865	6	[S62]
Annelida	Polychaeta	Phyllodocida	Polynoidae	Gattyana	cirrhosa	(Pallas, 1766)	6	[S127]
Annelida	Polychaeta	Phyllodocida	Polynoidae	Harmothoe	aculeata	Andrews, 1891	1	[43]	No luminescence mention in the source [S128] - This study
Annelida	Polychaeta	Phyllodocida	Polynoidae	Harmothoe	areolata	(Grube, 1860)	5	[S129]
Annelida	Polychaeta	Phyllodocida	Polynoidae	Harmothoe	aspera	(Hansen, 1878)	5	[S130]
Annelida	Polychaeta	Phyllodocida	Polynoidae	Harmothoe	extenuata	(Grube, 1840)	6	[S126]
Annelida	Polychaeta	Phyllodocida	Polynoidae	Harmothoe	imbricata	(Linnaeus, 1767)	6	[43]
Annelida	Polychaeta	Phyllodocida	Polynoidae	Harmothoe	impar	(Johnston, 1839)	5	[S131]
Annelida	Polychaeta	Phyllodocida	Polynoidae	Harmothoe	longisetis	(Grube, 1863)	6	[S127]
Annelida	Polychaeta	Phyllodocida	Polynoidae	Harmothoe	spinifera	(Ehlers, 1864)	5	[S132]
Annelida	Polychaeta	Phyllodocida	Polynoidae	Hesperonoe	complanata	(Johnson, 1901)	6	[S133]
Annelida	Polychaeta	Phyllodocida	Polynoidae	Lagisca	sp.	Malmgren, 1865	1	[S125]	The bioluminescence of this genus is uncertain given that several Lagisca species from Antarctica have now been placed in the luminescent genus Harmothoe - This study
Annelida	Polychaeta	Phyllodocida	Polynoidae	Lepidasthenia	stylolepis	Willey in Lloyd, 1907	5	[S134]
Annelida	Polychaeta	Phyllodocida	Polynoidae	Malmgrenia	castanea	McIntosh, 1876	6	[S135]
Annelida	Polychaeta	Phyllodocida	Polynoidae	Malmgrenia	lunulata	(Delle Chiaje, 1830)	6	[S135]
Annelida	Polychaeta	Phyllodocida	Polynoidae	Neopolynoe	chondrocladiae	(Fauvel, 1943)	6	[S136]
Annelida	Polychaeta	Phyllodocida	Polynoidae	Polyeunoa	laevis	McIntosh, 1885	5	[S125]
Annelida	Polychaeta	Phyllodocida	Polynoidae	Polynoe	scolopendrina	Savigny, 1822	6	[S63]
Annelida	Polychaeta	Phyllodocida	Polynoidae	Subadyte	pellucida	(Ehlers, 1875)	5	[S137]
Annelida	Polychaeta	Phyllodocida	Syllidae	Eusyllis	blomstrandi	Malmgren, 1867	6	[S138]
Annelida	Polychaeta	Phyllodocida	Syllidae	Nudisyllis	pulligera	(Khron, 1952)	5	[S139]
Annelida	Polychaeta	Phyllodocida	Syllidae	Odontosyllis	australiensis	Hartmann-Schröder, 1979	5	[S140]
Annelida	Polychaeta	Phyllodocida	Syllidae	Odontosyllis	ctenostoma	Claparède, 1868	5	[S140]
Annelida	Polychaeta	Phyllodocida	Syllidae	Odontosyllis	enopla	Verrill, 1900	6	[S141]
Annelida	Polychaeta	Phyllodocida	Syllidae	Odontosyllis	fulgurans	(Audouin & Milne Edwards, 1833)	5	[S138]
Annelida	Polychaeta	Phyllodocida	Syllidae	Odontosyllis	gravelyi	Fauvel, 1930	5	[S142]
Annelida	Polychaeta	Phyllodocida	Syllidae	Odontosyllis	guillermoi	Fukuda & Nogueira, 2006	5	[S143]
Annelida	Polychaeta	Phyllodocida	Syllidae	Odontosyllis	hyalina	Grube, 1878	5	[S144]
Annelida	Polychaeta	Phyllodocida	Syllidae	Odontosyllis	luminosa	San Martin, 1990	5	[S145]
Annelida	Polychaeta	Phyllodocida	Syllidae	Odontosyllis	octodentata	Treadwell, 1917	6	[S146]
Annelida	Polychaeta	Phyllodocida	Syllidae	Odontosyllis	phosphorans	(Ehrenberg, 1835)	5	[S147]
Annelida	Polychaeta	Phyllodocida	Syllidae	Odontosyllis	phosphorea	Moore, 1909	6	[S148]
Annelida	Polychaeta	Phyllodocida	Syllidae	Odontosyllis	polycera	(Schmarda, 1861)	5	[S149]
Annelida	Polychaeta	Phyllodocida	Syllidae	Odontosyllis	undecimonta	Imajima & Hartman, 1964	6	[S150]
Annelida	Polychaeta	Phyllodocida	Syllidae	Pionosyllis	nidrosiensis	(Bidenkap, 1907)	5	[S140]
Annelida	Polychaeta	Phyllodocida	Tomopteridae	Tomopteris	anadyomene	Meyer, 1929	5	[S151]
Annelida	Polychaeta	Phyllodocida	Tomopteridae	Tomopteris	apsteini	(Rosa, 1908)	5	[S151]
Annelida	Polychaeta	Phyllodocida	Tomopteridae	Tomopteris	carpenteri	Quatrefages, 1866	6	[S152]
Annelida	Polychaeta	Phyllodocida	Tomopteridae	Tomopteris	elegans	Chun, 1887	5	[S151]
Annelida	Polychaeta	Phyllodocida	Tomopteridae	Tomopteris	helgolandica	(Greeff, 1879)	6	[S152]
Annelida	Polychaeta	Phyllodocida	Tomopteridae	Tomopteris	krampi	Wesenberg-Lund, 1936	5	[S153]
Annelida	Polychaeta	Phyllodocida	Tomopteridae	Tomopteris	mariana	Greeff, 1885	4	[S151]
Annelida	Polychaeta	Phyllodocida	Tomopteridae	Tomopteris	nationalis	Apstein, 1900	5	[S154]
Annelida	Polychaeta	Phyllodocida	Tomopteridae	Tomopteris	nisseni	Rosa, 1908	6	[S80]
Annelida	Polychaeta	Phyllodocida	Tomopteridae	Tomopteris	pacifica	(Izuka, 1914)	6	[S152]
Annelida	Polychaeta	Phyllodocida	Tomopteridae	Tomopteris	planktonis	Apstein, 1900	6	[S152]
Annelida	Polychaeta	Phyllodocida	Tomopteridae	Tomopteris	rolasi	Greeff, 1885	4	[S155]
Annelida	Polychaeta	Phyllodocida	Tomopteridae	Tomopteris	septentrionalis	Steenstrup, 1849	6	[S152]
Annelida	Polychaeta	Sipuncula	Golfingiidae	Nephasoma	pellucidum	(Keferstein, 1865)	5	[S156]
Annelida	Polychaeta	Spionida	Spionidae	Scolelepis	aitutakii	Gibbs, 1972	2	[S157]
Annelida	Polychaeta	Terebellida	Acrocirridae	Chauvinelia	artica	Averintsev, 1980	3	[S158]
Annelida	Polychaeta	Terebellida	Acrocirridae	Chauvinelia	biscayensi	Laubier, 1974	3	[S63]
Annelida	Polychaeta	Terebellida	Acrocirridae	Macrochaeta	sp.	Grube, 1850	1	[53]	This report is considered as dubious [15]
Annelida	Polychaeta	Terebellida	Acrocirridae	Swima	bombiviridis	Osborn, Haddock, Pleijel, Madin & Rouse, 2009	5	[S159]
Annelida	Polychaeta	Terebellida	Acrocirridae	Swima	fulgida	Osborn, Haddock & Rouse, 2011	5	[S160]
Annelida	Polychaeta	Terebellida	Acrocirridae	Swima	tawitawiensis	Osborn, Haddock & Rouse, 2011	4	[S160]
Annelida	Polychaeta	Terebellida	Cirratulidae	Aphelochaeta	multibranchis	(Grube, 1863)	5	[S63]
Annelida	Polychaeta	Terebellida	Cirratulidae	Caulleriella	bioculata	(Keferstein, 1862)	5	[S161]
Annelida	Polychaeta	Terebellida	Cirratulidae	Caulleriella	fragilis	(Leidy, 1855)	5	[S163]
Annelida	Polychaeta	Terebellida	Cirratulidae	Caulleriella	parva	Gillandt, 1979	5	[S162]
Annelida	Polychaeta	Terebellida	Cirratulidae	Chaetozone	capotesocis	(Saint-Joseph, 1894)	5	[S164]
Annelida	Polychaeta	Terebellida	Cirratulidae	Cirratulus	cirratus	(O. F. Müller, 1776)	5	[S165]
Annelida	Polychaeta	Terebellida	Cirratulidae	Dodecaceria	saxicola	(Grube, 1855)	5	[S166]
Annelida	Polychaeta	Terebellida	Cirratulidae	Tharyx	sp.	Webster & Benedict, 1887	6	[S167]
Annelida	Polychaeta	Terebellida	Flabelligeridae	Buskiella	sp.	McIntosh, 1885	1	[S168]	This report might relate to Flota flabelligera and Flota vitjasi, previously Buskiella flabelligera and Buskiella vitjasi - This study
Annelida	Polychaeta	Terebellida	Flabelligeridae	Daylithos	parmatus	Salazar-Vallejo, 2012	5	[S110]
Annelida	Polychaeta	Terebellida	Flabelligeridae	Flabelligera	sp.	Sars, 1829	1	[S63]	This report might relate to Buskiella abyssorum, previously Flabelligera abysorum - This study
Annelida	Polychaeta	Terebellida	Flabelligeridae	Flota	flabelligera	Francis et al., 2016	6	[S169]
Annelida	Polychaeta	Terebellida	Flabelligeridae	Flota	vitjasi	Buzhinskaya, 1977	5	[16]
Annelida	Polychaeta	Terebellida	Flabelligeridae	Pherusa	sp.	Oken, 1807	1	[S63]	The bioluminescence of this genus is uncertain given that several Pherusa species have now been placed in luminescent (or potentially luminescent) genera (Flabelligera and Daylithos) - This study
Annelida	Polychaeta	Terebellida	Flabelligeridae	Poeobius	meseres	Heath, 1930	6	[S169]
Annelida	Polychaeta	Terebellida	Terebellidae	Polycirrus	aoandon	Jimi In Jimi, Bessho-Uehara, Nakamura,Sakata, Hayashi, Kanie, Mitani, Ohmiya, Tsuyuki, Ota, Woo & Ogoh, 2023	5	[S170]
Annelida	Polychaeta	Terebellida	Terebellidae	Polycirrus	arcticus	Sars, 1865	5	[S137]
Annelida	Polychaeta	Terebellida	Terebellidae	Polycirrus	aurantiacus	Grube, 1860	5	[S171]
Annelida	Polychaeta	Terebellida	Terebellidae	Polycirrus	caliendrum	Clarapède, 1869	4	[S172]
Annelida	Polychaeta	Terebellida	Terebellidae	Polycirrus	ikeguchii	Jimi In Jimi, Bessho-Uehara, Nakamura,Sakata, Hayashi, Kanie, Mitani, Ohmiya, Tsuyuki, Ota, Woo & Ogoh, 2023	6	[S170]
Annelida	Polychaeta	Terebellida	Terebellidae	Polycirrus	medusa	Grube, 1850	5	[S167]
Annelida	Polychaeta	Terebellida	Terebellidae	Polycirrus	onibi	Jimi In Jimi, Bessho-Uehara, Nakamura,Sakata, Hayashi, Kanie, Mitani, Ohmiya, Tsuyuki, Ota, Woo & Ogoh, 2023	5	[S170]		819
Annelida	Polychaeta	Terebellida	Terebellidae	Polycirrus	pallidus	(Clarapède, 1864)	5	[S116]
Annelida	Polychaeta	Terebellida	Terebellidae	Polycirrus	perplexus	Moore, 1923	6	[S173]
Annelida	Polychaeta	Terebellida	Terebellidae	Polycirrus	phosphoreus	Verril, 1879	5	[S174]
Annelida	Polychaeta	Terebellida	Terebellidae	Polycirrus	purpureus	Schmarda, 1861	5	[S175]
Annelida	Polychaeta	Terebellida	Terebellidae	Terebella	sp.	Linnaeus, 1767	1	[S176]	The bioluminescence of this genus is uncertain given that several Terebella species have now been placed in the luminescent genus Thelepus - This study
Annelida	Polychaeta	Terebellida	Terebellidae	Thelepus	cincinattus	(Fabricius, 1780)	5	[S177]
Annelida	Polychaeta	Terebellida	Terebellidae	Thelepus	japonicus	Marenzeller, 1884	6	[S167]

## Sheet: MOL
Phylum	Class	Order	Family	Genus	Species	Authority	Luminescence score	Reference for the luminescence report	Reference for the uncertain character of the report (only for score 1)
Mollusca	Bivalvia	Arcida	Cucullaea	Cucullaea	labiata	Lamarck, 1801	6	[S178]
Mollusca	Bivalvia	Gastrochaenida	Gastrochaenidae	Gastrochaena	cuneiformis	Spengler, 1783	5	[S179]
Mollusca	Bivalvia	Myida	Pholadidae	Barnea	candida	(Linnaeus, 1758)	5	[S180]
Mollusca	Bivalvia	Myida	Pholadidae	Pholas	dactylus	Linnaeus, 1758	6	[S181]
Mollusca	Cephalopoda	Octopoda	Bolitaenidae	Bolitaena	pygmaea	(Verrill, 1884)	6	[S182]
Mollusca	Cephalopoda	Octopoda	Bolitaenidae	Japetella	diaphana	Hoyle, 1885	6	[S62]
Mollusca	Cephalopoda	Octopoda	Bolitaenidae	Japetella	heathi	(Berry, 1911)	4	[S182]
Mollusca	Cephalopoda	Octopoda	Cirroteuthidae	Cirroteuthis	muelleri	Eschricht, 1838	3	[S183]
Mollusca	Cephalopoda	Octopoda	Cirroteuthidae	Cirrothauma	magna	(Hoyle, 1885)	3	[S183]
Mollusca	Cephalopoda	Octopoda	Cirroteuthidae	Cirrothauma	cf. murrayi	Chun, 1911	6	[S184]
Mollusca	Cephalopoda	Octopoda	Cirroteuthidae	Cirrothauma	murrayi	Chun, 1911	4	[S183]
Mollusca	Cephalopoda	Octopoda	Stauroteuthidae	Stauroteuthis	gilchristi	(G. C. Robson, 1924)	3	[S185]
Mollusca	Cephalopoda	Octopoda	Stauroteuthidae	Stauroteuthis	syrtensis	Verrill, 1879	6	[S186]
Mollusca	Cephalopoda	Myopsida	Australiteuthidae	Australiteuthis	aldrichi	Lu, 2005	4	[S187]
Mollusca	Cephalopoda	Myopsida	Loliginidae	Afrololigo	mercatori	(Adam, 1941)	1	[S188]	This report is considered as unsubstantiated [S189]
Mollusca	Cephalopoda	Myopsida	Loliginidae	Loligo	forbesii	Steenstrup, 1856	1	[S190]	This report is considered as unsubstantiated [S189]
Mollusca	Cephalopoda	Myopsida	Loliginidae	Loliolus	affinis	Steenstrup, 1856	1	[S191]	This report is considered as unsubstantiated [S189]
Mollusca	Cephalopoda	Myopsida	Loliginidae	Uroteuthis	abulati	(Adam, 1955)	4	[S192]
Mollusca	Cephalopoda	Myopsida	Loliginidae	Uroteuthis	arabica	(Ehrenberg, 1831)	4	[S192]
Mollusca	Cephalopoda	Myopsida	Loliginidae	Uroteuthis	bartschi	Rehder, 1945	5	[S193]
Mollusca	Cephalopoda	Myopsida	Loliginidae	Uroteuthis	bengalensis	(Jothinayagam, 1987)	4	[S192]
Mollusca	Cephalopoda	Myopsida	Loliginidae	Uroteuthis	chinensis	(Gray, 1849)	6	[S194]
Mollusca	Cephalopoda	Myopsida	Loliginidae	Uroteuthis	duvaucelii	(d'Orbigny, 1835)	4	[S192]
Mollusca	Cephalopoda	Myopsida	Loliginidae	Uroteuthis	edulis	(Hoyle, 1885)	6	[S195]
Mollusca	Cephalopoda	Myopsida	Loliginidae	Uroteuthis	machelae	Roeleveld & Augustyn, 2005	4	[S192]
Mollusca	Cephalopoda	Myopsida	Loliginidae	Uroteuthis	noctiluca	(Lu, Roper & Tait, 1985)	6	[S196]
Mollusca	Cephalopoda	Myopsida	Loliginidae	Uroteuthis	pickfordae	(Adam, 1954)	4	[S192]
Mollusca	Cephalopoda	Myopsida	Loliginidae	Uroteuthis	reesi	(Voss, 1962)	4	[S192]
Mollusca	Cephalopoda	Myopsida	Loliginidae	Uroteuthis	robsoni	(Alexeyev, 1992)	4	[S192]
Mollusca	Cephalopoda	Myopsida	Loliginidae	Uroteuthis	sibogae	(Adam, 1954)	4	[S192]
Mollusca	Cephalopoda	Myopsida	Loliginidae	Uroteuthis	singhalensis	(Ortmann, 1891)	4	[S192]
Mollusca	Cephalopoda	Myopsida	Loliginidae	Uroteuthis	vossi	(Nesis, 1982)	4	[S192]
Mollusca	Cephalopoda	Oegopsida	Ancistrocheiridae	Ancistrocheirus	lesueurii	(Férussac & d'Orbigny, 1835)	4	[S192]
Mollusca	Cephalopoda	Oegopsida	Bathyteuthidae	Bathyteuthis	abyssicola	Hoyle, 1885	4	[S197]
Mollusca	Cephalopoda	Oegopsida	Bathyteuthidae	Bathyteuthis	bacidifera	Roper, 1968	4	[S197]
Mollusca	Cephalopoda	Oegopsida	Bathyteuthidae	Bathyteuthis	berryi	Roper, 1968	4	[S197]
Mollusca	Cephalopoda	Oegopsida	Bathyteuthidae	Bathyteuthis	numerosus	Judkins, Lindgren, Villanueva, K. Clark & Vecchione, 2020	4	[S197]
Mollusca	Cephalopoda	Oegopsida	Batoteuthidae	Batoteuthis	skolops	Young & Roper, 1968	4	[S192]
Mollusca	Cephalopoda	Oegopsida	Brachioteuthidae	Brachioteuthis	beanii	Verrill, 1881	4	[S198]
Mollusca	Cephalopoda	Oegopsida	Brachioteuthidae	Brachioteuthis	linkovskyi	(Lipinski, 2001)	4	[S199]
Mollusca	Cephalopoda	Oegopsida	Brachioteuthidae	Brachioteuthis	picta	Chun, 1910	4	[S192]
Mollusca	Cephalopoda	Oegopsida	Brachioteuthidae	Brachioteuthis	riisei	(Steenstrup, 1882)	4	[S192]
Mollusca	Cephalopoda	Octopoda	Stauroteuthidae	Stauroteuthis	kengrahami	Verhoeff, 2023	3	[S200]
Mollusca	Cephalopoda	Oegopsida	Brachioteuthidae	Slosarczykovia	circumantarctica	Lipinski, 2001	4	[S199]
Mollusca	Cephalopoda	Oegopsida	Chiroteuthidae	Asperoteuthis	acanthoderma	(Lu, 1977)	4	[S201]
Mollusca	Cephalopoda	Oegopsida	Chiroteuthidae	Asperoteuthis	lui	Salcedo-Vargas, 1999	4	[S201]
Mollusca	Cephalopoda	Oegopsida	Chiroteuthidae	Asperoteuthis	mangoldae	Young, Vecchione & Roper, 2007	4	[S201]
Mollusca	Cephalopoda	Oegopsida	Chiroteuthidae	Chiroteuthis	calyx	Young, 1972	5	[S202]
Mollusca	Cephalopoda	Oegopsida	Chiroteuthidae	Chiroteuthis	imperator	Chun, 1908	4	[S203]
Mollusca	Cephalopoda	Oegopsida	Chiroteuthidae	Chiroteuthis	joubini	Voss, 1967	4	[S204]
Mollusca	Cephalopoda	Oegopsida	Chiroteuthidae	Chiroteuthis	mega	(Joubin, 1932)	4	[S205]
Mollusca	Cephalopoda	Oegopsida	Chiroteuthidae	Chiroteuthis	picteti	Joubin, 1894	5	[S202]
Mollusca	Cephalopoda	Oegopsida	Chiroteuthidae	Chiroteuthis	spoeli	Salcedo-Vargas, 1996	4	[S205]
Mollusca	Cephalopoda	Oegopsida	Chiroteuthidae	Chiroteuthis	veranyi	(Férussac, 1834)	6	[S206]
Mollusca	Cephalopoda	Oegopsida	Chiroteuthidae	Grimalditeuthis	bonplandi	(Verany, 1839)	3	[S207]
Mollusca	Cephalopoda	Oegopsida	Chiroteuthidae	Planctoteuthis	sp.	Pfeffer, 1912	3	[S208]
Mollusca	Cephalopoda	Oegopsida	Chtenopterygidae	Chtenopteryx	canariensis	Salcedo-Vargas and Guerrero-Kommritz, 2000	4	[S209]
Mollusca	Cephalopoda	Oegopsida	Chtenopterygidae	Chtenopteryx	sepioloides	(Rancurel, 1970)	4	[S192]
Mollusca	Cephalopoda	Oegopsida	Chtenopterygidae	Chtenopteryx	sicula	(Verany, 1851)	6	[S62]
Mollusca	Cephalopoda	Oegopsida	Cranchiidae	Bathothauma	lyromma	Chun, 1906	6	[S62]
Mollusca	Cephalopoda	Oegopsida	Cranchiidae	Cranchia	scabra	Leach, 1817	6	[S65]
Mollusca	Cephalopoda	Oegopsida	Cranchiidae	Egea	inermis	Joubin, 1933	4	[S210]
Mollusca	Cephalopoda	Oegopsida	Cranchiidae	Enigmocranchia	nipponensis	Kubodera & Okutani, 2014	4	[S211]
Mollusca	Cephalopoda	Oegopsida	Cranchiidae	Galiteuthis	armata	Joubin, 1898	4	[S192]
Mollusca	Cephalopoda	Oegopsida	Cranchiidae	Galiteuthis	glacialis	(Chun, 1906)	6	[S62]
Mollusca	Cephalopoda	Oegopsida	Cranchiidae	Galiteuthis	pacifica	(Robson, 1948)	4	[S192]
Mollusca	Cephalopoda	Oegopsida	Cranchiidae	Galiteuthis	phyllura	Berry, 1911	6	[S65]
Mollusca	Cephalopoda	Oegopsida	Cranchiidae	Galiteuthis	suhmi	(Hoyle, 1886)	4	[S192]
Mollusca	Cephalopoda	Oegopsida	Cranchiidae	Helicocranchia	navossae	Judkins, Rose-Mann, Lindgren, Taite, S. Bush & Vecchione, 2022	4	[S212]
Mollusca	Cephalopoda	Oegopsida	Cranchiidae	Helicocranchia	papillata	(Voss, 1960)	4	[S210]
Mollusca	Cephalopoda	Oegopsida	Cranchiidae	Helicocranchia	pfefferi	Massy, 1907	6	[S65]
Mollusca	Cephalopoda	Oegopsida	Cranchiidae	Leachia	atlantica	(Degner, 1925)	4	[S192]
Mollusca	Cephalopoda	Oegopsida	Cranchiidae	Leachia	cyclura	Lesueur, 1821	4	[S192]
Mollusca	Cephalopoda	Oegopsida	Cranchiidae	Leachia	danae	(Joubin, 1931)	4	[S213]
Mollusca	Cephalopoda	Oegopsida	Cranchiidae	Leachia	dislocata	Young, 1972	6	[S62]
Mollusca	Cephalopoda	Oegopsida	Cranchiidae	Leachia	ellipsoptera	(Adams & Reeve, 1848)	4	[S210]
Mollusca	Cephalopoda	Oegopsida	Cranchiidae	Leachia	lemur	(Berry, 1920)	6	[S80]
Mollusca	Cephalopoda	Oegopsida	Cranchiidae	Leachia	pacifica	(Issel, 1908)	4	[S213]
Mollusca	Cephalopoda	Oegopsida	Cranchiidae	Leachia	separata	Evans, 2018	4	[S213]
Mollusca	Cephalopoda	Oegopsida	Cranchiidae	Liguriella	pardus	(Berry, 1916)	4	[S214]
Mollusca	Cephalopoda	Oegopsida	Cranchiidae	Liguriella	podophthalma	Issel, 1908	4	[S210]
Mollusca	Cephalopoda	Oegopsida	Cranchiidae	Liocranchia	reinhardtii	(Steenstrup, 1856)	4	[S192]
Mollusca	Cephalopoda	Oegopsida	Cranchiidae	Liocranchia	valdiviae	Chun, 1910	4	[S192]
Mollusca	Cephalopoda	Oegopsida	Cranchiidae	Liocranchia	sp.	Pfeffer, 1884	6	[S62]
Mollusca	Cephalopoda	Oegopsida	Cranchiidae	Megalocranchia	fisheri	Berry, 1909	4	[S202]
Mollusca	Cephalopoda	Oegopsida	Cranchiidae	Megalocranchia	maxima	Pfeffer, 1884	4	[S192]
Mollusca	Cephalopoda	Oegopsida	Cranchiidae	Megalocranchia	oceanica	(Voss, 1960)	4	[S192]
Mollusca	Cephalopoda	Oegopsida	Cranchiidae	Megalocranchia	sp.	Pfeffer, 1884	6	[S62]
Mollusca	Cephalopoda	Oegopsida	Cranchiidae	Mesonychoteuthis	hamiltoni	Robson, 1925	6	[S62]
Mollusca	Cephalopoda	Oegopsida	Cranchiidae	Sandalops	melancholicus	Chun, 1906	4	[S210]
Mollusca	Cephalopoda	Oegopsida	Cranchiidae	Taonius	belone	(Chun, 1906)	4	[S192]
Mollusca	Cephalopoda	Oegopsida	Cranchiidae	Taonius	borealis	(Nesis, 1972)	4	[S192]
Mollusca	Cephalopoda	Oegopsida	Cranchiidae	Taonius	pavo	(Lesueur, 1821)	4	[S192]
Mollusca	Cephalopoda	Oegopsida	Cranchiidae	Teuthowenia	maculata	(Leach, 1817)	4	[S192]
Mollusca	Cephalopoda	Oegopsida	Cranchiidae	Teuthowenia	megalops	(Prosch, 1847)	6	[S62]
Mollusca	Cephalopoda	Oegopsida	Cranchiidae	Teuthowenia	pellucida	(Chun, 1910)	4	[S192]
Mollusca	Cephalopoda	Oegopsida	Cycloteuthidae	Cycloteuthis	sirventi	Joubin, 1919	4	[S189]
Mollusca	Cephalopoda	Oegopsida	Cycloteuthidae	Discoteuthis	discus	Young & Roper, 1969	4	[S189]
Mollusca	Cephalopoda	Oegopsida	Cycloteuthidae	Discoteuthis	laciniosa	Young & Roper, 1969	4	[S189]
Mollusca	Cephalopoda	Oegopsida	Enoploteuthidae	Abralia	andamanica	Goodrich, 1896	4	[S192]
Mollusca	Cephalopoda	Oegopsida	Enoploteuthidae	Abralia	armata	Quoy & Gaimard, 1832	4	[S192]
Mollusca	Cephalopoda	Oegopsida	Enoploteuthidae	Abralia	astrolineata	Berry, 1914	4	[S192]
Mollusca	Cephalopoda	Oegopsida	Enoploteuthidae	Abralia	astrostricta	Berry, 1909	4	[S192]
Mollusca	Cephalopoda	Oegopsida	Enoploteuthidae	Abralia	dubia	Adam, 1960	4	[S192]
Mollusca	Cephalopoda	Oegopsida	Enoploteuthidae	Abralia	fasciolata	Tsuchiya, 1991	4	[S192]
Mollusca	Cephalopoda	Oegopsida	Enoploteuthidae	Abralia	grimpei	Voss, 1958	4	[S192]
Mollusca	Cephalopoda	Oegopsida	Enoploteuthidae	Abralia	heminuchalis	Burgess, 1992	4	[S192]
Mollusca	Cephalopoda	Oegopsida	Enoploteuthidae	Abralia	marisarabica	Okutani, 1983	4	[S192]
Mollusca	Cephalopoda	Oegopsida	Enoploteuthidae	Abralia	multihamata	Sasaki, 1929	4	[S192]
Mollusca	Cephalopoda	Oegopsida	Enoploteuthidae	Abralia	omiae	Hidaka & Kubodera, 2000	4	[S192]
Mollusca	Cephalopoda	Oegopsida	Enoploteuthidae	Abralia	redfieldi	Voss, 1955	4	[S192]
Mollusca	Cephalopoda	Oegopsida	Enoploteuthidae	Abralia	renschi	Grimpe, 1931	4	[S192]
Mollusca	Cephalopoda	Oegopsida	Enoploteuthidae	Abralia	robsoni	Grimpe, 1931	4	[S192]
Mollusca	Cephalopoda	Oegopsida	Enoploteuthidae	Abralia	siedleckyi	Lipinski, 1983	4	[S192]
Mollusca	Cephalopoda	Oegopsida	Enoploteuthidae	Abralia	similis	Okutani & Tsuchiya, 1987	4	[S192]
Mollusca	Cephalopoda	Oegopsida	Enoploteuthidae	Abralia	spaercki	Grimpe, 1931	4	[S192]
Mollusca	Cephalopoda	Oegopsida	Enoploteuthidae	Abralia	steindachneri	Weindl, 1912	4	[S192]
Mollusca	Cephalopoda	Oegopsida	Enoploteuthidae	Abralia	trigonura	Berry, 1913	6	[S215]
Mollusca	Cephalopoda	Oegopsida	Enoploteuthidae	Abralia	veranyi	(Rüppell, 1844)	6	[S216]
Mollusca	Cephalopoda	Oegopsida	Enoploteuthidae	Abraliopsis	affinis	Pfeffer, 1912	4	[S192]
Mollusca	Cephalopoda	Oegopsida	Enoploteuthidae	Abraliopsis	atlantica	Nesis, 1982	4	[S192]
Mollusca	Cephalopoda	Oegopsida	Enoploteuthidae	Abraliopsis	chuni	Nesis, 1982	4	[S192]
Mollusca	Cephalopoda	Oegopsida	Enoploteuthidae	Abraliopsis	falco	Young, 1972	6	[S65]
Mollusca	Cephalopoda	Oegopsida	Enoploteuthidae	Abraliopsis	felis	McGowan & Okutani, 1968	4	[S192]
Mollusca	Cephalopoda	Oegopsida	Enoploteuthidae	Abraliopsis	gilchristi	Robson, 1924	4	[S192]
Mollusca	Cephalopoda	Oegopsida	Enoploteuthidae	Abraliopsis	hoylei	(Pfeffer, 1884)	4	[S192]
Mollusca	Cephalopoda	Oegopsida	Enoploteuthidae	Abraliopsis	lineata	(Goodrich, 1896)	4	[S192]
Mollusca	Cephalopoda	Oegopsida	Enoploteuthidae	Abraliopsis	morisii	(Verany, 1839)	4	[S192]
Mollusca	Cephalopoda	Oegopsida	Enoploteuthidae	Abraliopsis	pacificus	Tsuchiya & Okutani, 1990	4	[S192]
Mollusca	Cephalopoda	Oegopsida	Enoploteuthidae	Abraliopsis	tui	Riddell, 1985	4	[S189]
Mollusca	Cephalopoda	Oegopsida	Enoploteuthidae	Enoploteuthis	anapsis	Roper, 1964	4	[S192]
Mollusca	Cephalopoda	Oegopsida	Enoploteuthidae	Enoploteuthis	chunii	Ishikawa, 1914	4	[S192]
Mollusca	Cephalopoda	Oegopsida	Enoploteuthidae	Enoploteuthis	galaxias	Berry, 1918	4	[S192]
Mollusca	Cephalopoda	Oegopsida	Enoploteuthidae	Enoploteuthis	higginsi	Burgess, 1982	4	[S192]
Mollusca	Cephalopoda	Oegopsida	Enoploteuthidae	Enoploteuthis	jonesi	Burgess, 1982	4	[S192]
Mollusca	Cephalopoda	Oegopsida	Enoploteuthidae	Enoploteuthis	leptura	(Leach, 1817)	4	[S192]
Mollusca	Cephalopoda	Oegopsida	Enoploteuthidae	Enoploteuthis	magnoceani	Nesis, 1982	4	[S189]
Mollusca	Cephalopoda	Oegopsida	Enoploteuthidae	Enoploteuthis	obliqua	Burgess, 1982	4	[S192]
Mollusca	Cephalopoda	Oegopsida	Enoploteuthidae	Enoploteuthis	octolineata	Burgess, 1982	4	[S192]
Mollusca	Cephalopoda	Oegopsida	Enoploteuthidae	Enoploteuthis	reticulata	Rancurel, 1970	4	[S192]
Mollusca	Cephalopoda	Oegopsida	Enoploteuthidae	Enoploteuthis	semilineata	Alexeyev, 1994	4	[S192]
Mollusca	Cephalopoda	Oegopsida	Enoploteuthidae	Watasenia	scintillans	(Berry, 1911)	6	[S217]
Mollusca	Cephalopoda	Oegopsida	Gonatidae	Gonatus	pyros	Young, 1972	4	[S218]
Mollusca	Cephalopoda	Oegopsida	Histioteuthidae	Histioteuthis	atlantica	(Hoyle, 1885)	4	[S219]
Mollusca	Cephalopoda	Oegopsida	Histioteuthidae	Histioteuthis	berryi	Voss, 1969	4	[S219]
Mollusca	Cephalopoda	Oegopsida	Histioteuthidae	Histioteuthis	bonnellii	(Férussac, 1834)	5	[S220]
Mollusca	Cephalopoda	Oegopsida	Histioteuthidae	Histioteuthis	celetaria	(Voss, 1960)	4	[S219]
Mollusca	Cephalopoda	Oegopsida	Histioteuthidae	Histioteuthis	cerasina	Nesis, 1971	4	[S219]
Mollusca	Cephalopoda	Oegopsida	Histioteuthidae	Histioteuthis	corona	(Voss & Voss, 1962)	4	[S219]
Mollusca	Cephalopoda	Oegopsida	Histioteuthidae	Histioteuthis	eltaninae	Voss, 1969	4	[S219]
Mollusca	Cephalopoda	Oegopsida	Histioteuthidae	Histioteuthis	heteropsis	(Berry, 1913)	4	[S219]
Mollusca	Cephalopoda	Oegopsida	Histioteuthidae	Histioteuthis	inermis	(Taki, 1964)	4	[S219]
Mollusca	Cephalopoda	Oegopsida	Histioteuthidae	Histioteuthis	macrohista	Voss, 1969	6	[S221]
Mollusca	Cephalopoda	Oegopsida	Histioteuthidae	Histioteuthis	meleagroteuthis	(Chun, 1910)	4	[S219]
Mollusca	Cephalopoda	Oegopsida	Histioteuthidae	Histioteuthis	miranda	(Berry, 1918)	4	[S219]
Mollusca	Cephalopoda	Oegopsida	Histioteuthidae	Histioteuthis	oceani	(Robson, 1948)	4	[S219]
Mollusca	Cephalopoda	Oegopsida	Histioteuthidae	Histioteuthis	pacifica	(Voss, 1962)	4	[S219]
Mollusca	Cephalopoda	Oegopsida	Histioteuthidae	Histioteuthis	reversa	(Verrill, 1880)	4	[S219]
Mollusca	Cephalopoda	Oegopsida	Histioteuthidae	Stigmatoteuthis	arcturi	(Robson, 1948)	4	[S219]
Mollusca	Cephalopoda	Oegopsida	Histioteuthidae	Stigmatoteuthis	dofleini	Pfeffer, 1912	4	[S222]
Mollusca	Cephalopoda	Oegopsida	Histioteuthidae	Stigmatoteuthis	hoylei	(Goodrich, 1896)	6	[S189]
Mollusca	Cephalopoda	Oegopsida	Lampadioteuthidae	Lampadioteuthis	megaleia	Berry, 1916	4	[S223]
Mollusca	Cephalopoda	Oegopsida	Lycoteuthidae	Lycoteuthis	lorigera	Steenstrup, 1875	5	[S224]
Mollusca	Cephalopoda	Oegopsida	Lycoteuthidae	Lycoteuthis	springeri	Voss, 1956	4	[S223]
Mollusca	Cephalopoda	Oegopsida	Lycoteuthidae	Nematolampas	regalis	Berry, 1913	4	[S223]
Mollusca	Cephalopoda	Oegopsida	Lycoteuthidae	Nematolampas	venezuelensis	Arocha, 2003	4	[S223]
Mollusca	Cephalopoda	Oegopsida	Lycoteuthidae	Selenoteuthis	scintillans	Voss, 1958	4	[S223]
Mollusca	Cephalopoda	Oegopsida	Mastigoteuthidae	Echinoteuthis	atlantica	(Joubin, 1933)	4	[S225]
Mollusca	Cephalopoda	Oegopsida	Mastigoteuthidae	Echinoteuthis	danae	(Joubin, 1933)	4	[S225]
Mollusca	Cephalopoda	Oegopsida	Mastigoteuthidae	Echinoteuthis	famelica	(Berry, 1909)	4	[S225]
Mollusca	Cephalopoda	Oegopsida	Mastigoteuthidae	Echinoteuthis	glaukopis	Chun, 1908	4	[S225]
Mollusca	Cephalopoda	Oegopsida	Mastigoteuthidae	Echinoteuthis	tyroi	(Salcedo-Vargas, 1997)	4	[S225]
Mollusca	Cephalopoda	Oegopsida	Mastigoteuthidae	Idioteuthis	cordiformis	(Chun, 1908)	4	[S225]
Mollusca	Cephalopoda	Oegopsida	Mastigoteuthidae	Magnoteuthis	microlucens	Young, Lindgren & Vecchione, 2008	4	[S225]
Mollusca	Cephalopoda	Oegopsida	Mastigoteuthidae	Mastigopsis	hjorti	(Chun, 1913)	4	[S225]
Mollusca	Cephalopoda	Oegopsida	Mastigoteuthidae	Mastigoteuthis	agassizii	Verrill, 1881	4	[S225]
Mollusca	Cephalopoda	Oegopsida	Mastigoteuthidae	Mastigoteuthis	dentata	Hoyle, 1904	4	[S225]
Mollusca	Cephalopoda	Oegopsida	Mastigoteuthidae	Mastigoteuthis	psychrophila	Nesis, 1977	4	[S225]
Mollusca	Cephalopoda	Oegopsida	Mastigoteuthidae	Mastigotragus	pyrodes	(Young, 1972)	4	[S225]
Mollusca	Cephalopoda	Oegopsida	Octopoteuthidae	Octopoteuthis	danae	Joubin, 1931	4	[S226]
Mollusca	Cephalopoda	Oegopsida	Octopoteuthidae	Octopoteuthis	deletron	Young, 1972	5	[S227]
Mollusca	Cephalopoda	Oegopsida	Octopoteuthidae	Octopoteuthis	fenestra	Kelly, 2019	4	[S226]
Mollusca	Cephalopoda	Oegopsida	Octopoteuthidae	Octopoteuthis	indica	Naef, 1923	4	[S226]
Mollusca	Cephalopoda	Oegopsida	Octopoteuthidae	Octopoteuthis	laticauda	Kelly, 2019	4	[S226]
Mollusca	Cephalopoda	Oegopsida	Octopoteuthidae	Octopoteuthis	leviuncus	Kelly, 2019	4	[S226]
Mollusca	Cephalopoda	Oegopsida	Octopoteuthidae	Octopoteuthis	megaptera	(Verrill, 1885)	4	[S226]
Mollusca	Cephalopoda	Oegopsida	Octopoteuthidae	Octopoteuthis	nielseni	(Robson, 1948)	6	[S227]
Mollusca	Cephalopoda	Oegopsida	Octopoteuthidae	Octopoteuthis	rugosa	Clarke, 1980	4	[S226]
Mollusca	Cephalopoda	Oegopsida	Octopoteuthidae	Octopoteuthis	sicula	Rüppell, 1844	6	[S206]
Mollusca	Cephalopoda	Oegopsida	Octopoteuthidae	Taningia	danae	Joubin, 1931	6	[S229]
Mollusca	Cephalopoda	Oegopsida	Octopoteuthidae	Taningia	fimbria	Kelly, 2019	4	[S226]
Mollusca	Cephalopoda	Oegopsida	Octopoteuthidae	Taningia	rubea	Kelly, 2019	4	[S226]
Mollusca	Cephalopoda	Oegopsida	Ommastrephidae	Dosidicus	gigas	(d'Orbigny, 1835)	6	[S230]
Mollusca	Cephalopoda	Oegopsida	Ommastrephidae	Eucleoteuthis	luminosa	(Sasaki, 1915)	5	[S231]
Mollusca	Cephalopoda	Oegopsida	Ommastrephidae	Hyaloteuthis	pelagica	(Bosc, 1802)	4	[S192]
Mollusca	Cephalopoda	Oegopsida	Ommastrephidae	Ommastrephes	bartramii	(Lesueur, 1821)	4	[S232]
Mollusca	Cephalopoda	Oegopsida	Ommastrephidae	Ommastrephes	brevimanus	(Gould, 1852)	4	[S232]
Mollusca	Cephalopoda	Oegopsida	Ommastrephidae	Ommastrephes	caroli	(Furtado, 1887)	6	[S62]
Mollusca	Cephalopoda	Oegopsida	Ommastrephidae	Ommastrephes	cylindraceus	(d'Orbigny, 1835)	4	[S232]
Mollusca	Cephalopoda	Oegopsida	Ommastrephidae	Ornithoteuthis	antillarum	Adam, 1957	4	[S192]
Mollusca	Cephalopoda	Oegopsida	Ommastrephidae	Ornithoteuthis	volatilis	(Sasaki, 1915)	4	[S192]
Mollusca	Cephalopoda	Oegopsida	Ommastrephidae	Sthenoteuthis	oualaniensis	(Lesson, 1830)	6	[S233]
Mollusca	Cephalopoda	Oegopsida	Ommastrephidae	Sthenoteuthis	pteropus	(Steenstrup, 1855)	6	[S234]
Mollusca	Cephalopoda	Oegopsida	Onychoteuthidae	Onychoteuthis	aequimanus	Gabb, 1868	4	[S235]
Mollusca	Cephalopoda	Oegopsida	Onychoteuthidae	Onychoteuthis	banksii	(Leach, 1817)	4	[S235]
Mollusca	Cephalopoda	Oegopsida	Onychoteuthidae	Onychoteuthis	bergii	Lichtenstein, 1818	4	[S235]
Mollusca	Cephalopoda	Oegopsida	Onychoteuthidae	Onychoteuthis	borealijaponica	Okada, 1927	4	[S235]
Mollusca	Cephalopoda	Oegopsida	Onychoteuthidae	Onychoteuthis	compacta	(Berry, 1913)	4	[S235]
Mollusca	Cephalopoda	Oegopsida	Onychoteuthidae	Onychoteuthis	lacrima	Bolstad & Seki, 2008	4	[S235]
Mollusca	Cephalopoda	Oegopsida	Onychoteuthidae	Onychoteuthis	meridiopacifica	Rancurel & Okutani, 1990	4	[S235]
Mollusca	Cephalopoda	Oegopsida	Onychoteuthidae	Onychoteuthis	mollis	(Appellöf, 1891)	4	[S235]
Mollusca	Cephalopoda	Oegopsida	Onychoteuthidae	Onychoteuthis	prolata	Bolstad, Vecchione & Young, 2008	4	[S235]
Mollusca	Cephalopoda	Oegopsida	Psychroteuthidae	Psychroteuthis	glacialis	Thiele, 1920	3	[S236]
Mollusca	Cephalopoda	Oegopsida	Pyroteuthidae	Pterygioteuthis	gemmata	Chun, 1908	4	[S192]
Mollusca	Cephalopoda	Oegopsida	Pyroteuthidae	Pterygioteuthis	giardi	Fischer, 1895	6	[S62]
Mollusca	Cephalopoda	Oegopsida	Pyroteuthidae	Pterygioteuthis	hoylei	(Pfeffer, 1912)	4	[S237]
Mollusca	Cephalopoda	Oegopsida	Pyroteuthidae	Pterygioteuthis	microlampas	Berry, 1913	4	[S192]
Mollusca	Cephalopoda	Oegopsida	Pyroteuthidae	Pyroteuthis	addolux	Young, 1972	4	[S192]
Mollusca	Cephalopoda	Oegopsida	Pyroteuthidae	Pyroteuthis	margaritifera	(Rüppell, 1844)	6	[S62]
Mollusca	Cephalopoda	Oegopsida	Pyroteuthidae	Pyroteuthis	serrata	Riddell, 1985	4	[S192]
Mollusca	Cephalopoda	Oegopsida	Thysanoteuthidae	Thysanateuthis	rhombus	Troschel, 1857	4	[S192]
Mollusca	Cephalopoda	Sepiida	Sepiolidae	Adinaefiola	aurantiaca	Jatta, 1896	4	[S238]
Mollusca	Cephalopoda	Sepiida	Sepiolidae	Adinaefiola	ligulata	Naef, 1912	6	[S239]
Mollusca	Cephalopoda	Sepiida	Sepiolidae	Adinaefiola	pfefferi	Grimpe, 1921	4	[S238]
Mollusca	Cephalopoda	Sepiida	Sepiolidae	Amphorateuthis	alveatus	Young, Vecchione & Roper, 2007	4	[S240]
Mollusca	Cephalopoda	Sepiida	Sepiolidae	Amutatiola	macroventosa	Lu & Okutani, 2022	4	[S241]
Mollusca	Cephalopoda	Sepiida	Sepiolidae	Boletzkyola	knudseni	Adam, 1984	4	[S238]
Mollusca	Cephalopoda	Sepiida	Sepiolidae	Choneteuthis	tongaensis	Lu & Boucher-Rodoni, 2006	4	[S242]
Mollusca	Cephalopoda	Sepiida	Sepiolidae	Dextrasepiola	taenia	Lu & Okutani, 2022	4	[S241]
Mollusca	Cephalopoda	Sepiida	Sepiolidae	Eumandya	pardalota	Reid, 2011	4	[S238]
Mollusca	Cephalopoda	Sepiida	Sepiolidae	Eumandya	parva	Sasaki, 1913	4	[S238]
Mollusca	Cephalopoda	Sepiida	Sepiolidae	Eumandya	phenax	Voss, 1962	4	[S238]
Mollusca	Cephalopoda	Sepiida	Sepiolidae	Euprymna	albatrossae	Voss, 1962	4	[S238]
Mollusca	Cephalopoda	Sepiida	Sepiolidae	Euprymna	berryi	Sasaki, 1929	6	[S239]
Mollusca	Cephalopoda	Sepiida	Sepiolidae	Euprymna	brenneri	Sanchez, Jolly, Reid, Sugimoto, Azama, Marlétaz, Simakov & Rokhsar, 2019	4	[S238]
Mollusca	Cephalopoda	Sepiida	Sepiolidae	Euprymna	hoylei	Adam, 1986	4	[S238]
Mollusca	Cephalopoda	Sepiida	Sepiolidae	Euprymna	hyllebergi	Nateewathana, 1997	6	[S194]
Mollusca	Cephalopoda	Sepiida	Sepiolidae	Euprymna	megaspadicea	Kubodera & Okutani, 2002	4	[S238]
Mollusca	Cephalopoda	Sepiida	Sepiolidae	Euprymna	morsei	(Verrill, 1881)	6	[S239]
Mollusca	Cephalopoda	Sepiida	Sepiolidae	Euprymna	penares	(Gray, 1849)	4	[S238]
Mollusca	Cephalopoda	Sepiida	Sepiolidae	Euprymna	scolopes	Berry, 1913	6	[S243]
Mollusca	Cephalopoda	Sepiida	Sepiolidae	Euprymna	stenodactyla	(Grant, 1833)	4	[S238]
Mollusca	Cephalopoda	Sepiida	Sepiolidae	Euprymna	tasmanica	(Pfeffer, 1884)	6	[S190]
Mollusca	Cephalopoda	Sepiida	Sepiolidae	Heteroteuthis	atlantis	G. L. Voss, 1955	4	[S244]
Mollusca	Cephalopoda	Sepiida	Sepiolidae	Heteroteuthis	dagamensis	Robson, 1924	4	[S245]
Mollusca	Cephalopoda	Sepiida	Sepiolidae	Heteroteuthis	dispar	(Rüppell, 1844)	6	[S62]
Mollusca	Cephalopoda	Sepiida	Sepiolidae	Heteroteuthis	hawaiiensis	(Berry, 1909)	4	[S245]
Mollusca	Cephalopoda	Sepiida	Sepiolidae	Heteroteuthis	nordopacifica	Kubodera & Okutani, 2011	4	[S245]
Mollusca	Cephalopoda	Sepiida	Sepiolidae	Heteroteuthis	ryukyuensis	Kubodera, Okutani & Kosuge, 2009	4	[S245]
Mollusca	Cephalopoda	Sepiida	Sepiolidae	Heteroteuthis	serventyi	Allan, 1945	4	[S245]
Mollusca	Cephalopoda	Sepiida	Sepiolidae	Iridoteuthis	iris	(Berry, 1909)	4	[S246]
Mollusca	Cephalopoda	Sepiida	Sepiolidae	Iridoteuthis	lophia	A. Reid, 2021	4	[S247]
Mollusca	Cephalopoda	Sepiida	Sepiolidae	Iridoteuthis	merlini	A. Reid, 2021	4	[S247]
Mollusca	Cephalopoda	Sepiida	Sepiolidae	Lusepiola	birostrata	Sasaki, 1918	4	[S238]
Mollusca	Cephalopoda	Sepiida	Sepiolidae	Lusepiola	trirostrata	Voss, 1962	4	[S238]
Mollusca	Cephalopoda	Sepiida	Sepiolidae	Nectoteuthis	pourtalesi	Verrill, 1883	4	[S248]
Mollusca	Cephalopoda	Sepiida	Sepiolidae	Rondeletiola	capensis	(Voss, 1962)	4	[S238]
Mollusca	Cephalopoda	Sepiida	Sepiolidae	Rondeletiola	minor	(Naef, 1912)	6	[S239]
Mollusca	Cephalopoda	Sepiida	Sepiolidae	Semirossia	equalis	(Voss, 1950)	4	[S249]
Mollusca	Cephalopoda	Sepiida	Sepiolidae	Semirossia	patagonica	(Smith, 1881)	4	[S250]
Mollusca	Cephalopoda	Sepiida	Sepiolidae	Semirossia	tenera	(Verrill, 1880)	4	[S249]
Mollusca	Cephalopoda	Sepiida	Sepiolidae	Sepiola	affinis	Naef, 1912	6	[S239]
Mollusca	Cephalopoda	Sepiida	Sepiolidae	Sepiola	atlantica	d’Orbigny, 1842	6	[S239]
Mollusca	Cephalopoda	Sepiida	Sepiolidae	Sepiola	boletzkyi	Bello & Salman, 201	4	[S238]
Mollusca	Cephalopoda	Sepiida	Sepiolidae	Sepiola	bursadhaesa	Bello, 2013	4	[S238]
Mollusca	Cephalopoda	Sepiida	Sepiolidae	Sepiola	intermedia	Naef, 1912	6	[S239]
Mollusca	Cephalopoda	Sepiida	Sepiolidae	Sepiola	robusta	Naef, 1912	6	[S239]
Mollusca	Cephalopoda	Sepiida	Sepiolidae	Sepiola	rondeletii	Leach, 1817	4	[S238]
Mollusca	Cephalopoda	Sepiida	Sepiolidae	Sepiola	steenstrupiana	Levy, 1912	4	[S238]
Mollusca	Cephalopoda	Sepiida	Sepiolidae	Sepiola	tridens	de Heij & Goud, 2010	4	[S238]
Mollusca	Cephalopoda	Sepiida	Sepiolidae	Sepiolina	nipponensis	(Berry, 1911)	6	[S239]
Mollusca	Cephalopoda	Sepiida	Sepiolidae	Sepiolina	petasus	Kubodera & Okutani, 2011	4	[S245]
Mollusca	Cephalopoda	Sepiida	Sepiolidae	Stoloteuthis	cthulhui	Fernández-Álvarez, Sánchez & Villanueva, 2021	4	[S251]
Mollusca	Cephalopoda	Sepiida	Sepiolidae	Stoloteuthis	japonica	Kubodera & Okutani, 2011	4	[S245]
Mollusca	Cephalopoda	Sepiida	Sepiolidae	Stoloteuthis	leucoptera	(Verrill, 1878)	4	[S252]
Mollusca	Cephalopoda	Sepiida	Sepiolidae	Stoloteuthis	maoria	Dell, 1959	4	[S247]
Mollusca	Cephalopoda	Sepiida	Sepiolidae	Stoloteuthis	weberi	Joubin, 1902	4	[S245]
Mollusca	Cephalopoda	Spirulida	Spirulidae	Spirula	spirula	(Linnaeus, 1758)	6	[S62]
Mollusca	Cephalopoda	Vampyromorpha	Vampyroteuthidae	Vampyroteuthis	infernalis	Chun, 1903	6	[S65]
Mollusca	Cephalopoda	Vampyromorpha	Vampyroteuthidae	Vampyroteuthis	southchinaseais	Liu et al., 2023	4	[S7]
Mollusca	Gastropoda	Caenogastropoda	Planaxidae	Hinea	brasiliana	(Lamarck, 1822)	6	[S253]
Mollusca	Gastropoda	Caenogastropoda	Planaxidae	Hinea	fasciata	(Pease, 1868)	5	[S254]
Mollusca	Gastropoda	Caenogastropoda	Planaxidae	Hinea	lineata	(da Costa, 1778)	5	[S254]
Mollusca	Gastropoda	Caenogastropoda	Planaxidae	Hinea	longispira	(E. A. Smith, 1872)	5	[S255]
Mollusca	Gastropoda	Caenogastropoda	Planaxidae	Hinea	zonata	(A. Adams, 1853)	6	[S255]
Mollusca	Gastropoda	Caenogastropoda	Planaxidae	Planaxis	virgatus	E. A. Smith, 1872	5	[S255]
Mollusca	Gastropoda	Caenogastropoda	Tonnidae	Tonna	galea	(Linnaeus, 1758)	1	[53]	This report is considered as doubtful [15]
Mollusca	Gastropoda	Littorinimorpha	Eulimidae	Melanella	luminosa	Marshall, 1997	5	[S256]
Mollusca	Gastropoda	Nudibranchia	Phylliroidae	Phylliroe	bucephala	Lamarck, 1816	5	[S257]
Mollusca	Gastropoda	Nudibranchia	Phylliroidae	Phylliroe	lichtensteinii	Eschscholtz, 1825	4	[S258]
Mollusca	Gastropoda	Nudibranchia	Phylliroidae	Phylliroe	sp.	Péron & Lesueur, 1810	6	[S80]
Mollusca	Gastropoda	Nudibranchia	Polyceridae	Kalinga	ornata	Alder & Hancock, 1864	1	[53]	This report is considered as doubtful [15]
Mollusca	Gastropoda	Nudibranchia	Polyceridae	Kaloplocamus	ramosus	(Cantraine, 1835)	6	[S259]
Mollusca	Gastropoda	Nudibranchia	Polyceridae	Plocamopherus	ceylonicus	(Kelaart, 1858)	5	[S260]
Mollusca	Gastropoda	Nudibranchia	Polyceridae	Plocamopherus	imperialis	Angas, 1864	5	[S260]
Mollusca	Gastropoda	Nudibranchia	Polyceridae	Plocamopherus	maculapodium	Vallès & Gosliner, 2006	5	[S260]
Mollusca	Gastropoda	Nudibranchia	Polyceridae	Plocamopherus	maderae	(R. T. Lowe, 1842)	5	[S260]
Mollusca	Gastropoda	Nudibranchia	Tethydidae	Tethys	fimbria	Linnaeus, 1758	1	[53]	This report is considered as doubtful [15]

## Sheet: ART
Phylum	Class	Order	Family	Genus	Species	Authority	Luminescence score	Reference for the uncertain character of the report (only for score 1)	Reference for the dubious or uncertain character of the report (only for score 1)
Arthropoda	Pycnogonida	Pantopoda	Collossendeidae	Colossendeis	colossea	Wilson, 1881	5	[S261]
Arthropoda	Pycnogonida	Pantopoda	Collossendeidae	Colossendeis	proboscidea	(Sabine, 1824)	6	[S62]
Arthropoda	Pycnogonida	Pantopoda	Collossendeidae	Colossendeis	tasmanica	Staples, 2007	6	J. Mallefet (unpublished data)
Arthropoda	Pycnogonida	Pantopoda	Nymphonidae	Nymphon	gracile	Leach, 1814	5	[S262]
Arthropoda	Copepoda	Calanoida	Aegisthidae	Aegisthus	mucronatus	Giesbrecht, 1891	5	[S263]
Arthropoda	Copepoda	Calanoida	Aetideidae	Aetideopsis	sp.	Sars G.O., 1903	5	[16]
Arthropoda	Copepoda	Calanoida	Aetideidae	Chiridius	obtusifrons	Sars G.O., 1902	1	[S264]	Unconfirmed luminescence report [S265]
Arthropoda	Copepoda	Calanoida	Aetideidae	Chiridius	sp.	Giesbrecht, 1893	5	[16]
Arthropoda	Copepoda	Calanoida	Aetideidae	Euchirella	amoena	Giesbrecht, 1888	1	[S266]	Ambiguous experimental result [S266]
Arthropoda	Copepoda	Calanoida	Augaptilidae	Centraugaptilus	cucullatus	(Sars G.O., 1905)	5	[S265]
Arthropoda	Copepoda	Calanoida	Augaptilidae	Centraugaptilus	horridus	(Farran, 1908)	5	[S85]
Arthropoda	Copepoda	Calanoida	Augaptilidae	Centraugaptilus	rattrayi	(Scott T., 1893)	5	[S265]
Arthropoda	Copepoda	Calanoida	Augaptilidae	Euaugaptilus	filigerus	(Claus, 1863)	5	[S265]
Arthropoda	Copepoda	Calanoida	Augaptilidae	Euaugaptilus	bullifer	(Giesbrecht, 1889)	5	[S265]
Arthropoda	Copepoda	Calanoida	Augaptilidae	Euaugaptilus	farrani	Sars G.O., 1920	5	[S265]
Arthropoda	Copepoda	Calanoida	Augaptilidae	Euaugaptilus	cf. grandicornis	Sars G.O., 1920	5	[S265]
Arthropoda	Copepoda	Calanoida	Augaptilidae	Euaugaptilus	laticeps	(Sars G.O., 1905)	5	[S265]
Arthropoda	Copepoda	Calanoida	Augaptilidae	Euaugaptilus	magnus	(Wolfenden, 1904)	6	[S85]
Arthropoda	Copepoda	Calanoida	Augaptilidae	Euaugaptilus	nodifrons	(Sars G.O., 1905)	5	[S265]
Arthropoda	Copepoda	Calanoida	Augaptilidae	Euaugaptilus	parabullifer	Brodsky, 1950	6	[S266]
Arthropoda	Copepoda	Calanoida	Augaptilidae	Euaugaptilus	rectus	Grice & Hulsemann, 1967	5	[S265]
Arthropoda	Copepoda	Calanoida	Augaptilidae	Euaugaptilus	squamatus	(Giesbrecht, 1889)	5	[S265]
Arthropoda	Copepoda	Calanoida	Augaptilidae	Euaugaptilus	cf. truncatus	(Sars G.O., 1905)	5	[S265]
Arthropoda	Copepoda	Calanoida	Augaptilidae	Euaugaptilus	cf. vicinus	Sars G.O., 1920	5	[S265]
Arthropoda	Copepoda	Calanoida	Augaptilidae	Haloptilus	longicirrus	Brodsky, 1950	1	[S265]	No luminescence mention in the source [S85] provided by the reference - This study
Arthropoda	Copepoda	Calanoida	Augaptilidae	Heteroptilus	acutilobus	(Sars G.O., 1905)	1	[S265]	No luminescence mention in the source [S85] provided by the reference - This study
Arthropoda	Copepoda	Calanoida	Augaptilidae	Pseudhaloptilus	eurygnathus	(Sars G.O., 1920)	5	[S265]
Arthropoda	Copepoda	Calanoida	Calanidae	Nannocalanus	minor	(Claus, 1863)	1	[S267]	Unconfirmed luminescence report [S265]
Arthropoda	Copepoda	Calanoida	Calanidae	Neocalanus	gracilis	(Dana, 1852)	1	[S267]	Unconfirmed luminescence report [S265]
Arthropoda	Copepoda	Calanoida	Calanidae	Undinula	vulgaris	(Dana, 1849)	1	[S268]	Unconfirmed luminescence report [S265]
Arthropoda	Copepoda	Calanoida	Candaciidae	Candacia	bispinosa	(Claus, 1863)	1	[S269]	Unconfirmed luminescence report [S265]
Arthropoda	Copepoda	Calanoida	Candaciidae	Candacia	pachydactyla	(Dana, 1849)	1	[S270]	Unconfirmed luminescence report [S265]
Arthropoda	Copepoda	Calanoida	Centropagidae	Centropages	abdominalis	Sato, 1913	1	[S271]	Unconfirmed luminescence report [S265]
Arthropoda	Copepoda	Calanoida	Centropagidae	Centropages	furcatus	(Dana, 1849)	1	[S272]	Unconfirmed luminescence report [S265]
Arthropoda	Copepoda	Calanoida	Clausocalanidae	Clausocalanus	arcuicornis arcuicornis	(Dana, 1849)	1	[S269]	Unconfirmed luminescence report [S265]
Arthropoda	Copepoda	Calanoida	Eucalanidae	Pareucalanus	attenuatus	(Dana, 1849)	1	[S269]	Unconfirmed luminescence report [S265]
Arthropoda	Copepoda	Calanoida	Euchaetidae	Euchaeta	marina	(Prestandrea, 1833)	1	[S268]	Unconfirmed luminescence report [S265]
Arthropoda	Copepoda	Calanoida	Euchaetidae	Paraeuchaeta	sp.	Scott A., 1909	1	[S273]	Unconfirmed luminescence report [S265]
Arthropoda	Copepoda	Calanoida	Heterorhabdidae	Disseta	palumbii	Giesbrecht, 1889	6	[S85]
Arthropoda	Copepoda	Calanoida	Heterorhabdidae	Hemirhabdus	grimaldii	(Richard, 1893)	6	[S85]
Arthropoda	Copepoda	Calanoida	Heterorhabdidae	Heterorhabdus	abyssalis	(Giesbrecht, 1889)	5	[S274]
Arthropoda	Copepoda	Calanoida	Heterorhabdidae	Heterorhabdus	fistulosus	Tanaka, 1964	5	[S274]
Arthropoda	Copepoda	Calanoida	Heterorhabdidae	Heterorhabdus	norvegicus	(Boeck, 1872)	6	[S85]
Arthropoda	Copepoda	Calanoida	Heterorhabdidae	Heterorhabdus	pacificus	Brodsky, 1950	5	[S274]
Arthropoda	Copepoda	Calanoida	Heterorhabdidae	Heterorhabdus	papilliger	(Claus, 1863)	5	[S275]
Arthropoda	Copepoda	Calanoida	Heterorhabdidae	Heterorhabdus	spinifrons	(Claus, 1863)	5	[S270]
Arthropoda	Copepoda	Calanoida	Heterorhabdidae	Heterorhabdus	subspinifrons	Tanaka, 1964	5	[S273]
Arthropoda	Copepoda	Calanoida	Heterorhabdidae	Heterorhabdus	tanneri	(Giesbrecht, 1895)	6	[S266]
Arthropoda	Copepoda	Calanoida	Heterorhabdidae	Heterostylites	longicornis	(Giesbrecht, 1889)	6	[S85]
Arthropoda	Copepoda	Calanoida	Heterorhabdidae	Heterostylites	major	(Dahl F., 1894)	6	[S266]
Arthropoda	Copepoda	Calanoida	Heterorhabdidae	Neorhabdus	latus	(Sars G.O., 1905)	5	[S265]
Arthropoda	Copepoda	Calanoida	Heterorhabdidae	Paraheterorhabdus	compactus	(Sars G.O., 1900)	5	[S274]
Arthropoda	Copepoda	Calanoida	Heterorhabdidae	Paraheterorhabdus	robustus	(Farran, 1908)	6	[S85]
Arthropoda	Copepoda	Calanoida	Heterorhabdidae	Paraheterorhabdus	vipera	(Giesbrecht, 1889)	5	[S274]
Arthropoda	Copepoda	Calanoida	Lucicutiidae	Lucicutia	aurita	Cleve, 1904	5	[S265]
Arthropoda	Copepoda	Calanoida	Lucicutiidae	Lucicutia	bicornuta	Wolfenden, 1905	6	[S266]
Arthropoda	Copepoda	Calanoida	Lucicutiidae	Lucicutia	clausi	(Giesbrecht, 1889)	5	[S265]
Arthropoda	Copepoda	Calanoida	Lucicutiidae	Lucicutia	curta	Farran, 1905	5	[S274]
Arthropoda	Copepoda	Calanoida	Lucicutiidae	Lucicutia	flavicornis	(Claus, 1863)	6	[S276]
Arthropoda	Copepoda	Calanoida	Lucicutiidae	Lucicutia	gaussae	Grice, 1963	5	[S274]
Arthropoda	Copepoda	Calanoida	Lucicutiidae	Lucicutia	gemina	Farran, 1926	6	[S268]
Arthropoda	Copepoda	Calanoida	Lucicutiidae	Lucicutia	grandis	(Giesbrecht, 1895)	6	[S85]
Arthropoda	Copepoda	Calanoida	Lucicutiidae	Lucicutia	longiserrata	(Giesbrecht, 1889)	5	[S274]
Arthropoda	Copepoda	Calanoida	Lucicutiidae	Lucicutia	longispina	Tanaka, 1963	5	[S274]
Arthropoda	Copepoda	Calanoida	Lucicutiidae	Lucicutia	cf. magna	Wolfenden, 1903	6	[S276]
Arthropoda	Copepoda	Calanoida	Lucicutiidae	Lucicutia	ovalis	(Giesbrecht, 1889)	6	[S277]
Arthropoda	Copepoda	Calanoida	Lucicutiidae	Lucicutia	pacifica	Brodsky, 1950	5	[S274]
Arthropoda	Copepoda	Calanoida	Lucicutiidae	Lucicutia	polaris	Brodsky, 1950	5	[S274]
Arthropoda	Copepoda	Calanoida	Lucicutiidae	Lucicutia	sarsi	Hulsemann, 1966	5	[S265]
Arthropoda	Copepoda	Calanoida	Lucicutiidae	Lucicutia	wolfendeni	Sewell, 1932	5	[S265]
Arthropoda	Copepoda	Calanoida	Megacalanidae	Megacalanus	princeps princeps	Wolfenden, 1904	6	[S63]
Arthropoda	Copepoda	Calanoida	Metridinidae	Gaussia	princeps	(Scott T., 1894)	6	[S65]
Arthropoda	Copepoda	Calanoida	Metridinidae	Metridia	asymmetrica	Brodsky, 1950	6	[S278]
Arthropoda	Copepoda	Calanoida	Metridinidae	Metridia	brevicauda	Giesbrecht, 1889	5	[S274]
Arthropoda	Copepoda	Calanoida	Metridinidae	Metridia	curticauda	Giesbrecht, 1889	6	[S277]
Arthropoda	Copepoda	Calanoida	Metridinidae	Metridia	gerlachei	Giesbrecht, 1902	5	[S125]
Arthropoda	Copepoda	Calanoida	Metridinidae	Metridia	gurjanovae	Epstein, 1949	5	[S274]
Arthropoda	Copepoda	Calanoida	Metridinidae	Metridia	longa	(Lubbock, 1854)	6	[S278]
Arthropoda	Copepoda	Calanoida	Metridinidae	Metridia	lucens lucens	Boeck, 1865	6	[S279]
Arthropoda	Copepoda	Calanoida	Metridinidae	Metridia	macrura	Sars G.O., 1905	5	[S265]
Arthropoda	Copepoda	Calanoida	Metridinidae	Metridia	okhotensis	Brodsky, 1950	6	[S278]
Arthropoda	Copepoda	Calanoida	Metridinidae	Metridia	ornata	Brodsky, 1950	5	[S274]
Arthropoda	Copepoda	Calanoida	Metridinidae	Metridia	pacifica	Brodsky, 1950	6	[S276]
Arthropoda	Copepoda	Calanoida	Metridinidae	Metridia	princeps	Giesbrecht, 1889	6	[S265]
Arthropoda	Copepoda	Calanoida	Metridinidae	Metridia	similis	Brodsky, 1950	5	[S274]
Arthropoda	Copepoda	Calanoida	Metridinidae	Metridia	venusta	Giesbrecht, 1889	5	[S274]
Arthropoda	Copepoda	Calanoida	Metridinidae	Pleuromamma	abdominalis abdominalis	(Lubbock, 1856)	6	[S80]
Arthropoda	Copepoda	Calanoida	Metridinidae	Pleuromamma	borealis	Dahl F., 1893	6	[S62]
Arthropoda	Copepoda	Calanoida	Metridinidae	Pleuromamma	gracilis gracilis	Claus, 1863	6	[S280]
Arthropoda	Copepoda	Calanoida	Metridinidae	Pleuromamma	indica	Wolfenden, 1906	6	[S280]
Arthropoda	Copepoda	Calanoida	Metridinidae	Pleuromamma	piseki	Farran, 1929	6	[S280]
Arthropoda	Copepoda	Calanoida	Metridinidae	Pleuromamma	quadrangulata quadrungulata	(Dahl F., 1893)	6	[S280]
Arthropoda	Copepoda	Calanoida	Metridinidae	Pleuromamma	robusta robusta	(Dahl F., 1893)	6	[S280]
Arthropoda	Copepoda	Calanoida	Metridinidae	Pleuromamma	scutullata	Brodsky, 1950	6	[S278]
Arthropoda	Copepoda	Calanoida	Metridinidae	Pleuromamma	xiphias	(Giesbrecht, 1889)	6	[S281]
Arthropoda	Copepoda	Calanoida	Oncaeidae	Oncaea	sp.	Philippi, 1843	1	[S270]	Genus with uncertain luminescence status given that some luminescent Oncaea species have been turned into the genus Triconia (this report could, e.g., be related to Triconia conifera) - This study
Arthropoda	Copepoda	Calanoida	Oncaeidae	Triconia	conifera	(Giesbrecht, 1891)	6	[S276]
Arthropoda	Copepoda	Calanoida	Oncaeidae	Triconia	derivata	(Heron & Bradford-Grieve, 1995)	6	[S276]
Arthropoda	Copepoda	Calanoida	Oncaeidae	Triconia	furcula	(Farran, 1936)	6	[S276]
Arthropoda	Copepoda	Calanoida	Oncaeidae	Triconia	redacta	(Heron & Bradford-Grieve, 1995)	6	[S276]
Arthropoda	Copepoda	Calanoida	Paracalanidae	Acrocalanus	longicornis	Giesbrecht, 1888	1	[S282]	Unconfirmed luminescence report [S265]
Arthropoda	Copepoda	Calanoida	Paracalanidae	Paracalanus	indicus	Wolfenden, 1905	1	[S273]	Unconfirmed luminescence report [S265]
Arthropoda	Copepoda	Calanoida	Scolecitrichidae	Scolecithricella	sp.	Sars G.O., 1902	1	[S273]	Unconfirmed luminescence report [S265]
Arthropoda	Copepoda	Calanoida	Scolecitrichidae	Scolecithrix	danae	(Lubbock, 1856)	1	[S270]	Unconfirmed luminescence report [S265]
Arthropoda	Copepoda	Calanoida	Temoridae	Temora	stylifera	(Dana, 1849)	1	[S269]	Unconfirmed luminescence report [S265]
Arthropoda	Copepoda	Cyclopoida	Corycaeidae	Onychocorycaeus	latus	(Dana, 1849)	1	[S273]	Unconfirmed luminescence report [S265]
Arthropoda	Copepoda	Cyclopoida	Corycaeidae	Corycaeus	speciosus	Dana, 1849	1	[S273]	Unconfirmed luminescence report [S265]
Arthropoda	Copepoda	Cyclopoida	Oithonidae	Oithona	similis	Claus, 1866	1	[S271]	Unconfirmed luminescence report [S265]
Arthropoda	Copepoda	Harpacticoida	Aegisthidae	Aegisthus	mucronatus	Giesbrecht, 1891	5	[S263]
Arthropoda	Copepoda	Harpacticoida	Miraciidae	Macrosetella	gracilis	(Dana, 1846)	1	[S268]	Unconfirmed luminescence report [S265]
Arthropoda	Ostracoda	Myodocopida	Cypridinidae	Cypridina	acuminata	(Müller, 1894)	5	[S283]
Arthropoda	Ostracoda	Myodocopida	Cypridinidae	Cypridina	albomaculata	Baird, 1860	5	[S283]
Arthropoda	Ostracoda	Myodocopida	Cypridinidae	Cypridina	alpha	Kornicker, Harrison-Nelson & Coles, 2007	5	[S283]
Arthropoda	Ostracoda	Myodocopida	Cypridinidae	Cypridina	americana	(Müller, 1890)	5	[S263]
Arthropoda	Ostracoda	Myodocopida	Cypridinidae	Cypridina	amphiacantha	Müller, 1890	5	[S283]
Arthropoda	Ostracoda	Myodocopida	Cypridinidae	Cypridina	armata	Brady, 1897	5	[S283]
Arthropoda	Ostracoda	Myodocopida	Cypridinidae	Cypridina	bradyi	Folin, 1870	5	[S283]
Arthropoda	Ostracoda	Myodocopida	Cypridinidae	Cypridina	chierchiae	(Müller, 1890)	5	[S283]
Arthropoda	Ostracoda	Myodocopida	Cypridinidae	Cypridina	chinai	Tseng, 1977	5	[S283]
Arthropoda	Ostracoda	Myodocopida	Cypridinidae	Cypridina	dentata	(Müller, 1906)	5	[S263]
Arthropoda	Ostracoda	Myodocopida	Cypridinidae	Cypridina	flatus	Tressler, 1949	5	[S283]
Arthropoda	Ostracoda	Myodocopida	Cypridinidae	Cypridina	flaveola	(Claus, 1873)	5	[S283]
Arthropoda	Ostracoda	Myodocopida	Cypridinidae	Cypridina	foveolata	Brady, 1902	5	[S283]
Arthropoda	Ostracoda	Myodocopida	Cypridinidae	Cypridina	glacialis	Brady, 1907	5	[S283]
Arthropoda	Ostracoda	Myodocopida	Cypridinidae	Cypridina	godehevi	Baird, 1860	5	[S283]
Arthropoda	Ostracoda	Myodocopida	Cypridinidae	Cypridina	gracilis	Brady, 1880	5	[S283]
Arthropoda	Ostracoda	Myodocopida	Cypridinidae	Cypridina	granulosa	Brady, 1902	5	[S283]
Arthropoda	Ostracoda	Myodocopida	Cypridinidae	Cypridina	inermis	(Müller, 1906)	5	[S283]
Arthropoda	Ostracoda	Myodocopida	Cypridinidae	Cypridina	insolita	Brady, 1902	5	[S283]
Arthropoda	Ostracoda	Myodocopida	Cypridinidae	Cypridina	iota	Kornicker, Harrison-Nelson & Coles, 2007	5	[S283]
Arthropoda	Ostracoda	Myodocopida	Cypridinidae	Cypridina	japonica	Brady, 1866	5	[S283]
Arthropoda	Ostracoda	Myodocopida	Cypridinidae	Cypridina	lepidophora	(Müller, 1906)	5	[S283]
Arthropoda	Ostracoda	Myodocopida	Cypridinidae	Cypridina	mediterrianea	Claus	5	[S283]
Arthropoda	Ostracoda	Myodocopida	Cypridinidae	Cypridina	mellentini	Kornicker & Harrison-Nelson, 2006	5	[S283]
Arthropoda	Ostracoda	Myodocopida	Cypridinidae	Cypridina	mollis	(Müller, 1890)	5	[S283]
Arthropoda	Ostracoda	Myodocopida	Cypridinidae	Cypridina	messinensis	Claus, 1865	6	[S283]
Arthropoda	Ostracoda	Myodocopida	Cypridinidae	Cypridina	multipilosa	Poulsen, 1962	5	[S283]
Arthropoda	Ostracoda	Myodocopida	Cypridinidae	Cypridina	nami	Chavtur, 1989	5	[S283]
Arthropoda	Ostracoda	Myodocopida	Cypridinidae	Cypridina	nana	Poulsen, 1962	5	[S283]
Arthropoda	Ostracoda	Myodocopida	Cypridinidae	Cypridina	natans	(Brady, 1898)	5	[S283]
Arthropoda	Ostracoda	Myodocopida	Cypridinidae	Cypridina	nex	Kornicker, 1992	5	[S283]
Arthropoda	Ostracoda	Myodocopida	Cypridinidae	Cypridina	noctiluca	Kajiyama, 1912	5	[S263]
Arthropoda	Ostracoda	Myodocopida	Cypridinidae	Cypridina	obesa	Vavra, 1906	5	[S283]
Arthropoda	Ostracoda	Myodocopida	Cypridinidae	Cypridina	ovum	Baird, 1860	5	[S283]
Arthropoda	Ostracoda	Myodocopida	Cypridinidae	Cypridina	punctata	(Müller, 1890)	5	[S283]
Arthropoda	Ostracoda	Myodocopida	Cypridinidae	Cypridina	rivilli	(Müller, 1890)	5	[S283]
Arthropoda	Ostracoda	Myodocopida	Cypridinidae	Cypridina	segrex	Kornicker, 1992	5	[S283]
Arthropoda	Ostracoda	Myodocopida	Cypridinidae	Cypridina	serrata	(Müller, 1906)	5	[S263]
Arthropoda	Ostracoda	Myodocopida	Cypridinidae	Cypridina	sharpei	Müller, 1912	5	[S283]
Arthropoda	Ostracoda	Myodocopida	Cypridinidae	Cypridina	sinuosa	(Müller, 1906)	5	[S283]
Arthropoda	Ostracoda	Myodocopida	Cypridinidae	Cypridina	spina	Kornicker, 1991	5	[S283]
Arthropoda	Ostracoda	Myodocopida	Cypridinidae	Cypridina	spinula	Kornicker, 1991	5	[S283]
Arthropoda	Ostracoda	Myodocopida	Cypridinidae	Cypridina	squamosa	Brady, 1897	5	[S283]
Arthropoda	Ostracoda	Myodocopida	Cypridinidae	Cypridina	taiwania	Tseng, 1977	5	[S283]
Arthropoda	Ostracoda	Myodocopida	Cypridinidae	Cypridina	thielei	Chapman, 1907	5	[S283]
Arthropoda	Ostracoda	Myodocopida	Cypridinidae	Enewton	harveyi	(Kornicker & King, 1965)	5	[S284]
Arthropoda	Ostracoda	Myodocopida	Cypridinidae	Kornickeria	bullae	(Poulsen, 1962)	5	[S263]
Arthropoda	Ostracoda	Myodocopida	Cypridinidae	Kornickeria	hastingsi	Cohen & Morin, 1993	6	[S285]
Arthropoda	Ostracoda	Myodocopida	Cypridinidae	Kornickeria	koufali	Cohen & Morin, 1993	6	[S285]
Arthropoda	Ostracoda	Myodocopida	Cypridinidae	Kornickeria	louisi	Cohen & Morin, 1993	6	[S285]
Arthropoda	Ostracoda	Myodocopida	Cypridinidae	Kornickeria	markleyi	Cohen & Morin, 1993	6	[S285]
Arthropoda	Ostracoda	Myodocopida	Cypridinidae	Maristella	chicoi	Reda & Gerrish, 2019	6	[S286]
Arthropoda	Ostracoda	Myodocopida	Cypridinidae	Maristella	ignitula	(Cohen & Morin, 1989)	6	[S286]
Arthropoda	Ostracoda	Myodocopida	Cypridinidae	Maristella	lucidella	(Cohen & Morin, 1989)	6	[S286]
Arthropoda	Ostracoda	Myodocopida	Cypridinidae	Maristella	micamacula	(Cohen & Morin, 1989)	6	[S286]
Arthropoda	Ostracoda	Myodocopida	Cypridinidae	Maristella	noropsela	(Cohen & Morin, 1989)	6	[S286]
Arthropoda	Ostracoda	Myodocopida	Cypridinidae	Maristella	psammobia	(Cohen & Morin, 1989)	6	[S286]
Arthropoda	Ostracoda	Myodocopida	Cypridinidae	Maristella	scintilla	(Cohen & Morin, 1989)	6	[S286]
Arthropoda	Ostracoda	Myodocopida	Cypridinidae	Photeros	annecohenae	(Torres & Morin, 2007)	6	[S287]
Arthropoda	Ostracoda	Myodocopida	Cypridinidae	Photeros	graminicola	(Cohen & Morin, 1986)	6	[S288]
Arthropoda	Ostracoda	Myodocopida	Cypridinidae	Photeros	jamescasei	Cohen & Morin, 2010	5	[S284]
Arthropoda	Ostracoda	Myodocopida	Cypridinidae	Photeros	johnbucki	Cohen & Morin, 2010	5	[S284]
Arthropoda	Ostracoda	Myodocopida	Cypridinidae	Photeros	mcelroyi	Cohen & Morin, 2010	5	[S284]
Arthropoda	Ostracoda	Myodocopida	Cypridinidae	Photeros	morini	(Torres & Cohen, 2005)	6	[S289]
Arthropoda	Ostracoda	Myodocopida	Cypridinidae	Photeros	parasitica	(Wilson, 1913)	4	[S284]
Arthropoda	Ostracoda	Myodocopida	Cypridinidae	Photeros	shulmanae	(Cohen & Morin, 1986)	6	[S288]
Arthropoda	Ostracoda	Myodocopida	Cypridinidae	Vargula	karamu	Parker, 1997	5	[S290]
Arthropoda	Ostracoda	Myodocopida	Cypridinidae	Vargula	contragula	Morin & Cohen, 1986	6	[S291]
Arthropoda	Ostracoda	Myodocopida	Cypridinidae	Vargula	mizonomma	Morin & Cohen, 1988	6	[S292]
Arthropoda	Ostracoda	Myodocopida	Cypridinidae	Vargula	tsujii	Kornicker & Baker, 1977	6	[S65]
Arthropoda	Ostracoda	Myodocopida	Cypridinidae	Vargula	antarctica	(Müller, 1908)	5	[S263]
Arthropoda	Ostracoda	Myodocopida	Cypridinidae	Vargula	hilgendorfii	(Müller, 1890)	6	[S62]
Arthropoda	Ostracoda	Myodocopida	Cypridinidae	Vargula	norvegica	(Baird, 1860)	5	[S263]
Arthropoda	Ostracoda	Myodocopida	Cypridinidae	Vargula	kuna	Morin & Cohen, 1988	6	[S292]
Arthropoda	Ostracoda	Myodocopida	Cypridinidae	Sheina	orri	Harding, 1966	5	[S283]
Arthropoda	Ostracoda	Halocyprida	Halocyprididae	Alacia	alata	(Müller, 1906)	5	[S293]
Arthropoda	Ostracoda	Halocyprida	Halocyprididae	Boroecia	borealis	(Sars, 1866)	6	[S275]
Arthropoda	Ostracoda	Halocyprida	Halocyprididae	Conchoecetta	acuminata	(Claus, 1890)	6	[S295]
Arthropoda	Ostracoda	Halocyprida	Halocyprididae	Conchoecia	belgicae	Müller, 1906	5	[S125]
Arthropoda	Ostracoda	Halocyprida	Halocyprididae	Conchoecia	magna	Claus, 1874	5	[S293]
Arthropoda	Ostracoda	Halocyprida	Halocyprididae	Conchoecia	subarcuata	Claus, 1890	6	[S294]
Arthropoda	Ostracoda	Halocyprida	Halocyprididae	Conchoecilla	daphnoides	Claus, 1890	6	[S294]
Arthropoda	Ostracoda	Halocyprida	Halocyprididae	Conchoecissa	ametra	(Müller, G. W., 1906)	1	[S295]	Ambiguous experimental result [S296]
Arthropoda	Ostracoda	Halocyprida	Halocyprididae	Conchoecissa	imbricata	(Brady, 1880)	6	[S80]
Arthropoda	Ostracoda	Halocyprida	Halocyprididae	Discoconchoecia	elegans	(Sars, 1866)	6	[S294]
Arthropoda	Ostracoda	Halocyprida	Halocyprididae	Discoconchoecia	pseudodiscophora	(Rudjakov, 1962)	6	[S296]
Arthropoda	Ostracoda	Halocyprida	Halocyprididae	Euconchoecia	chierchiae	(Müller, 1890)	6	[S297]
Arthropoda	Ostracoda	Halocyprida	Halocyprididae	Halocypris	inflata	(Dana, 1849)	6	[S297]
Arthropoda	Ostracoda	Halocyprida	Halocyprididae	Hyalocoecia	hyalophyllum	(Claus, 1890)	6	[S294]
Arthropoda	Ostracoda	Halocyprida	Halocyprididae	Lophuroecia	lophura	(Müller, 1906)	6	[S294]
Arthropoda	Ostracoda	Halocyprida	Halocyprididae	Loricoecia	loricata	(Claus, 1894)	5	[S298]
Arthropoda	Ostracoda	Halocyprida	Halocyprididae	Macrochoecilla	macrocheira	(Müller, 1906)	6	[S294]
Arthropoda	Ostracoda	Halocyprida	Halocyprididae	Metaconchoecia	rotundata	Müller, 1890	6	[S297]
Arthropoda	Ostracoda	Halocyprida	Halocyprididae	Mikroconchoecia	curta	(Lubbock, 1860)	5	[S293]
Arthropoda	Ostracoda	Halocyprida	Halocyprididae	Mollicia	kampta	Müller G. W., 1906	6	[S295]
Arthropoda	Ostracoda	Halocyprida	Halocyprididae	Orthoconchoecia	atlantica	(Lubbock, 1856)	6	[S297]
Arthropoda	Ostracoda	Halocyprida	Halocyprididae	Orthoconchoecia	bispinosa	(Claus, 1890)	6	[S297]
Arthropoda	Ostracoda	Halocyprida	Halocyprididae	Orthoconchoecia	haddoni	(Brady & Norman, 1896)	5	[S298]
Arthropoda	Ostracoda	Halocyprida	Halocyprididae	Orthoconchoecia	secernenda	(Vavra, 1906)	6	[S80]
Arthropoda	Ostracoda	Halocyprida	Halocyprididae	Paraconchoecia	echinata	(Müller, G. W., 1906)	6	[S294]
Arthropoda	Ostracoda	Halocyprida	Halocyprididae	Paraconchoecia	oblonga	Claus, 1890	6	[S297]
Arthropoda	Ostracoda	Halocyprida	Halocyprididae	Paraconchoecia	spinifera	Claus, 1890	5	[S293]
Arthropoda	Ostracoda	Halocyprida	Halocyprididae	Paramollicia	rhynchena	Müller G. W., 1906	5	[S293]
Arthropoda	Ostracoda	Halocyprida	Halocyprididae	Parthenoecia	parthenoda	(Müller, 1906)	6	[S297]
Arthropoda	Ostracoda	Halocyprida	Halocyprididae	Porroecia	spinirostris	(Claus, 1874)	6	[S297]
Arthropoda	Ostracoda	Halocyprida	Halocyprididae	Proceroecia	procera	(Müller, G. W., 1894)	6	[S297]
Arthropoda	Ostracoda	Halocyprida	Halocyprididae	Pseudoconchoecia	concentrica	Claus, 1891	5	[S298]
Arthropoda	Malacostraca	Amphipoda	Cebocaridae	Metacyphocaris	helgae	Tattersall, 1906	5	[S299]
Arthropoda	Malacostraca	Amphipoda	Cyphocarididae	Cyphocaris	faurei	K. H. Barnard, 1916	6	[S300]
Arthropoda	Malacostraca	Amphipoda	Cyphocarididae	Cyphocaris	challengeri	Stebbing, 1888	6	[S299]
Arthropoda	Malacostraca	Amphipoda	Cyphocarididae	Cyphocaris	anonyx	Boeck, 1871	5	[S299]
Arthropoda	Malacostraca	Amphipoda	Cyphocarididae	Cyphocaris	richardi	Chevreux, 1905	5	[S299]
Arthropoda	Malacostraca	Amphipoda	Eupronoidae	Parapronoe	crustulum	Claus, 1879	5	[S301]
Arthropoda	Malacostraca	Amphipoda	Gammaridae	Gammarus	aequicauda	(Martynov, 1931)	1	[S302]	Luminescence report probably based on a bacterial infection [S300]
Arthropoda	Malacostraca	Amphipoda	Lanceolidae	Scypholanceola	aestiva	(Stebbing, 1888)	1	[S303]	The putative photogenic structures of this species are likely photoreceptors [S263]
Arthropoda	Malacostraca	Amphipoda	Lanceolidae	Scypholanceola	agassizi	Woltereck, 1909	1	[S303]	The putative photogenic structures of this species are likely photoreceptors [S263]
Arthropoda	Malacostraca	Amphipoda	Megalanceolidae	Megalanceola	stephenseni	(Chevreux, 1920)	5	[S299]
Arthropoda	Malacostraca	Amphipoda	Oxycephalidae	Streetsia	porcella	(Claus, 1879)	3	[S299]
Arthropoda	Malacostraca	Amphipoda	Proscinidae	Mimonectes	loveni	Bovallius, 1885	5	[S299]
Arthropoda	Malacostraca	Amphipoda	Scinidae	Ctenoscina	macrocarpa	(Chevreux, 1905)	3	[S299]
Arthropoda	Malacostraca	Amphipoda	Scinidae	Acanthoscina	acanthodes	(Stebbing, 1895)	5	[S299]
Arthropoda	Malacostraca	Amphipoda	Scinidae	Scina	borealis	(G.O. Sars, 1883)	5	[S304]
Arthropoda	Malacostraca	Amphipoda	Scinidae	Scina	crassicornis	(Fabricius, 1775)	6	[S299]
Arthropoda	Malacostraca	Amphipoda	Scinidae	Scina	curvidactyla	Chevreux, 1914	5	[S304]
Arthropoda	Malacostraca	Amphipoda	Scinidae	Scina	incerta	Chevreux, 1900	4	[S299]
Arthropoda	Malacostraca	Amphipoda	Scinidae	Scina	langhansi	Wagler, 1926	5	[S299]
Arthropoda	Malacostraca	Amphipoda	Scinidae	Scina	lepisma	Chun, 1889	4	[S299]
Arthropoda	Malacostraca	Amphipoda	Scinidae	Scina	marginata	(Bovallius, 1885)	6	[S299]
Arthropoda	Malacostraca	Amphipoda	Scinidae	Scina	oedicarpus	Stebbing, 1895	4	[S299]
Arthropoda	Malacostraca	Amphipoda	Scinidae	Scina	rattrayi	Stebbing, 1895	4	[S299]
Arthropoda	Malacostraca	Amphipoda	Scinidae	Scina	similis	Stebbing, 1895	5	[S299]
Arthropoda	Malacostraca	Amphipoda	Scinidae	Scina	spinosa	Vosseler, 1901	5	[S299]
Arthropoda	Malacostraca	Amphipoda	Scinidae	Scina	stebbingri	Chevreux, 1919	5	[S299]
Arthropoda	Malacostraca	Amphipoda	Scinidae	Scina	stenopus	Stebbing, 1895	5	[S299]
Arthropoda	Malacostraca	Amphipoda	Scinidae	Scina	submarginata	Tattersall, 1906	4	[S299]
Arthropoda	Malacostraca	Amphipoda	Scinidae	Scina	tullbergi	(Bovallius, 1885)	4	[S299]
Arthropoda	Malacostraca	Amphipoda	Scinidae	Scina	uncipes	Stebbing, 1895	4	[S299]
Arthropoda	Malacostraca	Amphipoda	Scinidae	Scina	vosseleri	Tattersall, 1906	5	[S299]
Arthropoda	Malacostraca	Amphipoda	Scinidae	Scina	wolterecki	Wagler, 1926	5	[S299]
Arthropoda	Malacostraca	Amphipoda	Talitridae	Orchestia	gammarelus	(Pallas, 1766)	1	[S305]	Luminescence report probably based on a bacterial infection [S300]
Arthropoda	Malacostraca	Amphipoda	Thoriellidae	Chevreuxiella	metopoides	Stephensen, 1915	5	[S299]
Arthropoda	Malacostraca	Amphipoda	Thoriellidae	Danaella	mimonectes	Stephensen, 1925	5	[S299]
Arthropoda	Malacostraca	Amphipoda	Thoriellidae	Thoriella	islandica	Stephensen, 1915	5	[S299]
Arthropoda	Malacostraca	Mysida	Mysidae	Gastrosaccus	sp.	Norman, 1868	1	[52]	This report is considered as doubtful [15]
Arthropoda	Malacostraca	Mysida	Mysidae	Mysis	sp.	Latreille, 1802	1	[52]	This report is considered as doubtful [15]
Arthropoda	Malacostraca	Mysida	Mysidae	Siriella	sp.	Dana, 1850	1	[52]	This report is considered as doubtful [15]
Arthropoda	Malacostraca	Mysida	Petalophthalmidae	Hansenomysis	chini	Băcescu, 1971	2	[S306]
Arthropoda	Malacostraca	Mysida	Petalophthalmidae	Hansenomysis	pseudophthalma	Wittman, 2022	2	[S306]
Arthropoda	Malacostraca	Mysida	Petalophthalmidae	Hansenomysis	sorbei	San Vicente, 2009	2	[S306]
Arthropoda	Malacostraca	Lophogastrida	Gnathophausiidae	Fagegnathophausia	gracilis	(Willemoes-Suhm, 1875)	4	[S307]
Arthropoda	Malacostraca	Lophogastrida	Gnathophausiidae	Gnathophausia	affinis	G.O. Sars, 1883	4	[S307]
Arthropoda	Malacostraca	Lophogastrida	Gnathophausiidae	Gnathophausia	bergstadi	Meland & Aas, 2013	4	[S307]
Arthropoda	Malacostraca	Lophogastrida	Gnathophausiidae	Gnathophausia	childressi	Casanova, 1996	4	[S307]
Arthropoda	Malacostraca	Lophogastrida	Gnathophausiidae	Gnathophausia	elegans	G.O. Sars, 1883	4	[S307]
Arthropoda	Malacostraca	Lophogastrida	Gnathophausiidae	Gnathophausia	fagei	Casanova, 1996	4	[S307]
Arthropoda	Malacostraca	Lophogastrida	Gnathophausiidae	Gnathophausia	longispina	G.O. Sars, 1883	6	[S308]
Arthropoda	Malacostraca	Lophogastrida	Gnathophausiidae	Gnathophausia	scapularis	Ortmann, 1906	4	[S307]
Arthropoda	Malacostraca	Lophogastrida	Gnathophausiidae	Gnathophausia	zoea	Willemoes-Suhm, 1873	4	[S307]
Arthropoda	Malacostraca	Lophogastrida	Gnathophausiidae	Neognathophausia	gigas	(Willemoes-Suhm, 1873)	4	[S307]
Arthropoda	Malacostraca	Lophogastrida	Gnathophausiidae	Neognathophausia	ingens	(Dohrn, 1870	6	[S65]
Arthropoda	Malacostraca	Euphausiacea	Euphausiidae	Euphausia	americana	Hansen, 1911	6	[S62]
Arthropoda	Malacostraca	Euphausiacea	Euphausiidae	Euphausia	brevis	Hansen, 1905	6	[S62]
Arthropoda	Malacostraca	Euphausiacea	Euphausiidae	Euphausia	crystallorophias	Holt & Tattersall, 1906	4	[S309]
Arthropoda	Malacostraca	Euphausiacea	Euphausiidae	Euphausia	diomedeae	Ortmann, 1894	4	[S309]
Arthropoda	Malacostraca	Euphausiacea	Euphausiidae	Euphausia	distinguenda	Hansen, 1911	4	[S309]
Arthropoda	Malacostraca	Euphausiacea	Euphausiidae	Euphausia	eximia	Hansen, 1911	4	[S309]
Arthropoda	Malacostraca	Euphausiacea	Euphausiidae	Euphausia	fallax	Hansen, 1916	4	[S309]
Arthropoda	Malacostraca	Euphausiacea	Euphausiidae	Euphausia	frigida	Hansen, 1911	6	[S62]
Arthropoda	Malacostraca	Euphausiacea	Euphausiidae	Euphausia	gibba	G.O. Sars, 1883	4	[S309]
Arthropoda	Malacostraca	Euphausiacea	Euphausiidae	Euphausia	gibboides	Ortmann, 1893	6	[S62]
Arthropoda	Malacostraca	Euphausiacea	Euphausiidae	Euphausia	hanseni	Zimmer, 1915	4	[S309]
Arthropoda	Malacostraca	Euphausiacea	Euphausiidae	Euphausia	hemigibba	Hansen, 1910	6	[S62]
Arthropoda	Malacostraca	Euphausiacea	Euphausiidae	Euphausia	krohnii	(Brandt, 1851)	6	[S62]
Arthropoda	Malacostraca	Euphausiacea	Euphausiidae	Euphausia	lamelligera	Hansen, 1911	4	[S309]
Arthropoda	Malacostraca	Euphausiacea	Euphausiidae	Euphausia	longirostris	Hansen, 1908	4	[S309]
Arthropoda	Malacostraca	Euphausiacea	Euphausiidae	Euphausia	lucens	Hansen, 1905	4	[S309]
Arthropoda	Malacostraca	Euphausiacea	Euphausiidae	Euphausia	mucronata	G.O. Sars, 1883	4	[S309]
Arthropoda	Malacostraca	Euphausiacea	Euphausiidae	Euphausia	mutica	Hansen, 1905	4	[S309]
Arthropoda	Malacostraca	Euphausiacea	Euphausiidae	Euphausia	nana	Brinton, 1962	4	[S309]
Arthropoda	Malacostraca	Euphausiacea	Euphausiidae	Euphausia	pacifica	Hansen, 1911	6	[S65]
Arthropoda	Malacostraca	Euphausiacea	Euphausiidae	Euphausia	paragibba	Hansen, 1910	4	[S309]
Arthropoda	Malacostraca	Euphausiacea	Euphausiidae	Euphausia	pseudogibba	Ortmann, 1893	4	[S309]
Arthropoda	Malacostraca	Euphausiacea	Euphausiidae	Euphausia	recurva	Hansen, 1905	4	[S309]
Arthropoda	Malacostraca	Euphausiacea	Euphausiidae	Euphausia	sanzoi	Torelli, 1934	4	[S309]
Arthropoda	Malacostraca	Euphausiacea	Euphausiidae	Euphausia	sibogae	Hansen, 1908	4	[S309]
Arthropoda	Malacostraca	Euphausiacea	Euphausiidae	Euphausia	similis	G.O. Sars, 1883	6	[S310]
Arthropoda	Malacostraca	Euphausiacea	Euphausiidae	Euphausia	spinifera	G.O. Sars, 1883	4	[S309]
Arthropoda	Malacostraca	Euphausiacea	Euphausiidae	Euphausia	superba	Dana, 1850	6	[S62]
Arthropoda	Malacostraca	Euphausiacea	Euphausiidae	Euphausia	tenera	Hansen, 1905	6	[S311]
Arthropoda	Malacostraca	Euphausiacea	Euphausiidae	Euphausia	triacantha	Holt & Tattersall, 1906	6	[S62]
Arthropoda	Malacostraca	Euphausiacea	Euphausiidae	Euphausia	vallentini	Stebbing, 1900	4	[S309]
Arthropoda	Malacostraca	Euphausiacea	Euphausiidae	Hansarsia	atlantica	(Hansen, 1916)	4	[S312]
Arthropoda	Malacostraca	Euphausiacea	Euphausiidae	Hansarsia	difficilis	(Hansen, 1911)	6	[S65]
Arthropoda	Malacostraca	Euphausiacea	Euphausiidae	Hansarsia	gracilis	(Hansen, 1910)	4	[S312]
Arthropoda	Malacostraca	Euphausiacea	Euphausiidae	Hansarsia	lobata	(Hansen, 1916)	4	[S313]
Arthropoda	Malacostraca	Euphausiacea	Euphausiidae	Hansarsia	megalops	(Hansen, 1916)	6	[S62]
Arthropoda	Malacostraca	Euphausiacea	Euphausiidae	Hansarsia	microps	(G.O. Sars, 1883)	6	[S80]
Arthropoda	Malacostraca	Euphausiacea	Euphausiidae	Hansarsia	tenella	(G.O. Sars, 1883)	6	[S312]
Arthropoda	Malacostraca	Euphausiacea	Euphausiidae	Meganyctiphanes	norvegica	(M. Sars, 1857)	6	[S62]
Arthropoda	Malacostraca	Euphausiacea	Euphausiidae	Nematobrachion	boopis	(Calman, 1893)	4	[S314]
Arthropoda	Malacostraca	Euphausiacea	Euphausiidae	Nematobrachion	flexipes	(Ortmann, 1893)	6	[S80]
Arthropoda	Malacostraca	Euphausiacea	Euphausiidae	Nematobrachion	sexspinosum	Hansen, 1911	6	[S312]
Arthropoda	Malacostraca	Euphausiacea	Euphausiidae	Nyctiphanes	australis	G.O. Sars, 1883	4	[S315]
Arthropoda	Malacostraca	Euphausiacea	Euphausiidae	Nyctiphanes	capensis	Hansen, 1911	5	[S316]
Arthropoda	Malacostraca	Euphausiacea	Euphausiidae	Nyctiphanes	couchii	(Bell, 1853)	6	[S62]
Arthropoda	Malacostraca	Euphausiacea	Euphausiidae	Nyctiphanes	simplex	Hansen, 1911	6	[S65]
Arthropoda	Malacostraca	Euphausiacea	Euphausiidae	Pseudeuphausia	latifrons	(G.O. Sars, 1883)	4	[S315]
Arthropoda	Malacostraca	Euphausiacea	Euphausiidae	Pseudeuphausia	sinica	Wang & Chen, 1963	4	[S317]
Arthropoda	Malacostraca	Euphausiacea	Euphausiidae	Stylocheiron	abbreviatum	G.O. Sars, 1883	6	[S62]
Arthropoda	Malacostraca	Euphausiacea	Euphausiidae	Stylocheiron	affine	Hansen, 1910	4	[S309]
Arthropoda	Malacostraca	Euphausiacea	Euphausiidae	Stylocheiron	armatum	Colosi, 1917	4	[S309]
Arthropoda	Malacostraca	Euphausiacea	Euphausiidae	Stylocheiron	carinatum	G.O. Sars, 1883	4	[S309]
Arthropoda	Malacostraca	Euphausiacea	Euphausiidae	Stylocheiron	elongatum	G.O. Sars, 1883	4	[S309]
Arthropoda	Malacostraca	Euphausiacea	Euphausiidae	Stylocheiron	indicum	Silas & Mathew, 1967	4	[S309]
Arthropoda	Malacostraca	Euphausiacea	Euphausiidae	Stylocheiron	insulare	Hansen, 1910	4	[S309]
Arthropoda	Malacostraca	Euphausiacea	Euphausiidae	Stylocheiron	longicorne	G.O. Sars, 1883	4	[S309]
Arthropoda	Malacostraca	Euphausiacea	Euphausiidae	Stylocheiron	maximum	Hansen, 1908	4	[S309]
Arthropoda	Malacostraca	Euphausiacea	Euphausiidae	Stylocheiron	microphthalma	Hansen, 1910	4	[S309]
Arthropoda	Malacostraca	Euphausiacea	Euphausiidae	Stylocheiron	robustum	Brinton, 1962	4	[S309]
Arthropoda	Malacostraca	Euphausiacea	Euphausiidae	Stylocheiron	suhmii	G.O. Sars, 1883	4	[S309]
Arthropoda	Malacostraca	Euphausiacea	Euphausiidae	Tessarabrachion	oculatum	Hansen, 1911	4	[S317]
Arthropoda	Malacostraca	Euphausiacea	Euphausiidae	Thysanoessa	gregaria	G.O. Sars, 1883	6	[S62]
Arthropoda	Malacostraca	Euphausiacea	Euphausiidae	Thysanoessa	inermis	(Krøyer, 1846)	4	[S309]
Arthropoda	Malacostraca	Euphausiacea	Euphausiidae	Thysanoessa	inspinata	Nemoto, 1963	4	[S309]
Arthropoda	Malacostraca	Euphausiacea	Euphausiidae	Thysanoessa	longicaudata	(Krøyer, 1846)	6	[S275]
Arthropoda	Malacostraca	Euphausiacea	Euphausiidae	Thysanoessa	longipes	(Brandt, 1851)	4	[S309]
Arthropoda	Malacostraca	Euphausiacea	Euphausiidae	Thysanoessa	macrura	G.O. Sars, 1883	6	[S62]
Arthropoda	Malacostraca	Euphausiacea	Euphausiidae	Thysanoessa	parva	Hansen, 1905	4	[S309]
Arthropoda	Malacostraca	Euphausiacea	Euphausiidae	Thysanoessa	raschii	(G.O. Sars, 1863)	6	[S318]
Arthropoda	Malacostraca	Euphausiacea	Euphausiidae	Thysanoessa	spinifera	Holmes, 1900	4	[S309]
Arthropoda	Malacostraca	Euphausiacea	Euphausiidae	Thysanoessa	vicina	Hansen, 1911	4	[S309]
Arthropoda	Malacostraca	Euphausiacea	Euphausiidae	Thysanopoda	acutifrons	Holt & Tattersall, 1905	4	[S319]
Arthropoda	Malacostraca	Euphausiacea	Euphausiidae	Thysanopoda	aequalis	Hansen, 1905	4	[S319]
Arthropoda	Malacostraca	Euphausiacea	Euphausiidae	Thysanopoda	astylata	Brinton, 1975	4	[S309]
Arthropoda	Malacostraca	Euphausiacea	Euphausiidae	Thysanopoda	cornuta	Illig, 1905	4	[S319]
Arthropoda	Malacostraca	Euphausiacea	Euphausiidae	Thysanopoda	cristata	G.O. Sars, 1883	6	[S312]
Arthropoda	Malacostraca	Euphausiacea	Euphausiidae	Thysanopoda	egregia	Hansen, 1905	4	[S312]
Arthropoda	Malacostraca	Euphausiacea	Euphausiidae	Thysanopoda	elongata	Guerin	4	[S309]
Arthropoda	Malacostraca	Euphausiacea	Euphausiidae	Thysanopoda	microphthalma	G.O. Sars, 1885	4	[S309]
Arthropoda	Malacostraca	Euphausiacea	Euphausiidae	Thysanopoda	monacantha	Ortmann, 1893	6	[S62]
Arthropoda	Malacostraca	Euphausiacea	Euphausiidae	Thysanopoda	obtusifrons	G.O. Sars, 1883	4	[S307]
Arthropoda	Malacostraca	Euphausiacea	Euphausiidae	Thysanopoda	orientalis	Hansen, 1910	4	[S309]
Arthropoda	Malacostraca	Euphausiacea	Euphausiidae	Thysanopoda	pectinata	Ortmann, 1893	4	[S319]
Arthropoda	Malacostraca	Euphausiacea	Euphausiidae	Thysanopoda	spinicaudata	Brinton, 1953	4	[S309]
Arthropoda	Malacostraca	Euphausiacea	Euphausiidae	Thysanopoda	tricuspidata	H. Milne Edwards, 1837	6	[S62]
Arthropoda	Malacostraca	Decapoda	Acanthephyridae	Acanthephyra	acanthitelsonis	Spence Bate, 1888	5	[S320]
Arthropoda	Malacostraca	Decapoda	Acanthephyridae	Acanthephyra	acutifrons	Spence Bate, 1888	5	[S320]
Arthropoda	Malacostraca	Decapoda	Acanthephyridae	Acanthephyra	armata	A. Milne-Edwards, 1881	5	[S321]
Arthropoda	Malacostraca	Decapoda	Acanthephyridae	Acanthephyra	brevirostris	Smith, 1885	6	[S62]
Arthropoda	Malacostraca	Decapoda	Acanthephyridae	Acanthephyra	carinata	Spence Bate, 1888	5	[S321]
Arthropoda	Malacostraca	Decapoda	Acanthephyridae	Acanthephyra	cucullata	Faxon, 1893	5	[S320]
Arthropoda	Malacostraca	Decapoda	Acanthephyridae	Acanthephyra	curtirostris	Wood-Mason in Wood-Mason & Alcock, 1891	6	[S62]
Arthropoda	Malacostraca	Decapoda	Acanthephyridae	Acanthephyra	eximia	Smith, 1884	6	[S62]
Arthropoda	Malacostraca	Decapoda	Acanthephyridae	Acanthephyra	fimbriata	Alcock & Anderson, 1894	5	[S321]
Arthropoda	Malacostraca	Decapoda	Acanthephyridae	Acanthephyra	kingsleyi	Spence Bate, 1888	5	[S320]
Arthropoda	Malacostraca	Decapoda	Acanthephyridae	Acanthephyra	media	Spence Bate, 1888	5	[S320]
Arthropoda	Malacostraca	Decapoda	Acanthephyridae	Acanthephyra	pelagica	(Risso, 1816)	5	[S320]
Arthropoda	Malacostraca	Decapoda	Acanthephyridae	Acanthephyra	prionota	Foxton, 1971	5	[S320]
Arthropoda	Malacostraca	Decapoda	Acanthephyridae	Acanthephyra	purpurea	A. Milne-Edwards, 1881	6	[S62]
Arthropoda	Malacostraca	Decapoda	Acanthephyridae	Acanthephyra	quadrispinosa	Kemp, 1939	5	[S321]
Arthropoda	Malacostraca	Decapoda	Acanthephyridae	Acanthephyra	sanguinea	Wood-Mason in Wood-Mason & Alcock, 1892	5	[S320]
Arthropoda	Malacostraca	Decapoda	Acanthephyridae	Acanthephyra	sibogae	De Man, 1916	6	[S62]
Arthropoda	Malacostraca	Decapoda	Acanthephyridae	Acanthephyra	smithi	Kemp, 1939	5	[S322]
Arthropoda	Malacostraca	Decapoda	Acanthephyridae	Acanthephyra	stylorostratis	(Spence Bate, 1888)	6	[S62]
Arthropoda	Malacostraca	Decapoda	Acanthephyridae	Acanthephyra	tenuipes	(Spence Bate, 1888)	6	[S62]
Arthropoda	Malacostraca	Decapoda	Acanthephyridae	Ephyrina	benedicti	Smith, 1885	6	[S62]
Arthropoda	Malacostraca	Decapoda	Acanthephyridae	Ephyrina	bifida	Stephensen, 1923	6	[S62]
Arthropoda	Malacostraca	Decapoda	Acanthephyridae	Ephyrina	figueirai	Crosnier & Forest, 1973	6	[S62]
Arthropoda	Malacostraca	Decapoda	Acanthephyridae	Ephyrina	hoskynii	Wood-Mason in Wood-Mason & Alcock, 1891	6	[S62]
Arthropoda	Malacostraca	Decapoda	Acanthephyridae	Ephyrina	ombango	Crosnier & Forest, 1973	6	[S62]
Arthropoda	Malacostraca	Decapoda	Acanthephyridae	Heterogenys	microphtalma	(Smith, 1885)	6	[S62]
Arthropoda	Malacostraca	Decapoda	Acanthephyridae	Hymenodora	glacialis	(Buchholz, 1874)	5	[S321]
Arthropoda	Malacostraca	Decapoda	Acanthephyridae	Hymenodora	gracilis	Smith, 1886	5	[S323]
Arthropoda	Malacostraca	Decapoda	Acanthephyridae	Kemphyra	corallina	(A.Milne-Edwards, 1883)	5	[S321]
Arthropoda	Malacostraca	Decapoda	Acanthephyridae	Meningodora	miccyla	(Chace, 1940)	6	[S320]
Arthropoda	Malacostraca	Decapoda	Acanthephyridae	Meningodora	mollis	Smith, 1882	6	[S320]
Arthropoda	Malacostraca	Decapoda	Acanthephyridae	Meningodora	vesca	(Smith, 1886)	6	[S320]
Arthropoda	Malacostraca	Decapoda	Acanthephyridae	Notostomus	auriculatus	Barnard, 1950	6	[S62]
Arthropoda	Malacostraca	Decapoda	Acanthephyridae	Notostomus	elegans	A. Milne-Edwards, 1881	5	[S322]
Arthropoda	Malacostraca	Decapoda	Acanthephyridae	Notostomus	gibbosus	A. Milne-Edwards, 1881	6	[S62]
Arthropoda	Malacostraca	Decapoda	Aristeidae	Aristaeomorpha	foliacea	(Risso, 1827)	4	[S324]
Arthropoda	Malacostraca	Decapoda	Aristeidae	Aristaeomorpha	woodmasoni	Calman, 1925	4	[S325]
Arthropoda	Malacostraca	Decapoda	Aristeidae	Aristeus	alcocki	Ramadan, 1938	4	[S325]
Arthropoda	Malacostraca	Decapoda	Aristeidae	Aristeus	antennatus	(Risso, 1816)	4	[S325]
Arthropoda	Malacostraca	Decapoda	Aristeidae	Aristeus	antillensis	A. Milne-Edwards & Bouvier, 1909	4	[S325]
Arthropoda	Malacostraca	Decapoda	Aristeidae	Aristeus	mabahissae	Ramadan, 1938	4	[S325]
Arthropoda	Malacostraca	Decapoda	Aristeidae	Aristeus	pallidicauda	Komai, 1993	4	[S325]
Arthropoda	Malacostraca	Decapoda	Aristeidae	Aristeus	semidentatus	Spence Bate, 1881	4	[S325]
Arthropoda	Malacostraca	Decapoda	Aristeidae	Aristeus	varidens	Holthuis, 1952	4	[S325]
Arthropoda	Malacostraca	Decapoda	Aristeidae	Aristeus	virilis	(Spence Bate, 1881)	4	[S325]
Arthropoda	Malacostraca	Decapoda	Aristeidae	Cerataspis	coruscans	(Wood-Mason in Wood-Mason & Alcock, 1891)	5	[S261]
Arthropoda	Malacostraca	Decapoda	Benthesicymidae	Amalopenaeus	elegans	Smith, 1882	3	[S326]
Arthropoda	Malacostraca	Decapoda	Homolidae	Lamoha	noar	(Williams, 1974)	3	[S263]
Arthropoda	Malacostraca	Decapoda	Homolidae	Lamoha	superciliosa	(Wood-Mason in Wood-Mason & Alcock, 1891	3	[S263]
Arthropoda	Malacostraca	Decapoda	Oplophoridae	Janicella	spinicauda	(A. Milne-Edwards, 1883)	6	[S327]
Arthropoda	Malacostraca	Decapoda	Oplophoridae	Oplophorus	typus	H. Milne Edwards, 1837	6	[S62]
Arthropoda	Malacostraca	Decapoda	Oplophoridae	Oplophorus	gracilirostris	A. Milne-Edwards, 1881	6	[S328]
Arthropoda	Malacostraca	Decapoda	Oplophoridae	Oplophorus	novaezeelandiae	(De Man, 1931)	5	[S329]
Arthropoda	Malacostraca	Decapoda	Oplophoridae	Oplophorus	spinosus	(Brullé, 1839)	6	[S330]
Arthropoda	Malacostraca	Decapoda	Oplophoridae	Systellaspis	braueri	(Balss, 1914)	6	[S62]
Arthropoda	Malacostraca	Decapoda	Oplophoridae	Systellaspis	cristata	(Faxon, 1893)	6	[S62]
Arthropoda	Malacostraca	Decapoda	Oplophoridae	Systellaspis	curvispina	Crosnier, 1988	5	[S321]
Arthropoda	Malacostraca	Decapoda	Oplophoridae	Systellaspis	debilis	(A. Milne-Edwards, 1881)	6	[S80]
Arthropoda	Malacostraca	Decapoda	Oplophoridae	Systellaspis	guillei	Crosnier, 1988	5	[S321]
Arthropoda	Malacostraca	Decapoda	Oplophoridae	Systellaspis	lanceocaudata	Spence Bate, 1888	4	[S331]
Arthropoda	Malacostraca	Decapoda	Oplophoridae	Systellaspis	pellucida	(Filhol, 1884)	6	[S62]
Arthropoda	Malacostraca	Decapoda	Pandalidae	Chlorotocoides	spinicauda	(De Man, 1902)	4	[S320]
Arthropoda	Malacostraca	Decapoda	Pandalidae	Heterocarpus	dorsalis	Spence Bate, 1888	5	[S261]
Arthropoda	Malacostraca	Decapoda	Pandalidae	Heterocarpus	ensifer	A. Milne-Edwards, 1881	6	[S320]
Arthropoda	Malacostraca	Decapoda	Pandalidae	Heterocarpus	grimaldii	A. Milne-Edwards & Bouvier, 1900	6	[S62]
Arthropoda	Malacostraca	Decapoda	Pandalidae	Heterocarpus	hayashii	Crosnier, 1988	5	[S332]
Arthropoda	Malacostraca	Decapoda	Pandalidae	Heterocarpus	laevigatjus	Spence Bate, 1888	6	[S330]
Arthropoda	Malacostraca	Decapoda	Pandalidae	Heterocarpus	oryx	A. Milne-Edwards, 1881	5	[S333]
Arthropoda	Malacostraca	Decapoda	Pandalidae	Heterocarpus	sibogae	De Man, 1917	5	[S320]
Arthropoda	Malacostraca	Decapoda	Pandalidae	Plesionika	alcocki	(Anderson, 1896)	5	[S134]
Arthropoda	Malacostraca	Decapoda	Pandalidae	Plesionika	richardi	(Coutière, 1905)	5	[S320]
Arthropoda	Malacostraca	Decapoda	Pandalidae	Thalassocaris	crinita	(Dana, 1852)	5	[S334]
Arthropoda	Malacostraca	Decapoda	Pandalidae	Thalassocaris	lucida	(Dana, 1852)	5	[S320]
Arthropoda	Malacostraca	Decapoda	Pandalidae	Thalassocaris	obscura	Gopala Menon & Williamson, 1971	4	[S335]
Arthropoda	Malacostraca	Decapoda	Pasiphaeidae	Glyphus	marsupialis	Filhol, 1884	5	[S320]
Arthropoda	Malacostraca	Decapoda	Pasiphaeidae	Leptochela	bermudensis	Gurney, 1939	5	[S336]
Arthropoda	Malacostraca	Decapoda	Pasiphaeidae	Parapasiphae	sulcatifrons	Smith, 1884	6	[S65]
Arthropoda	Malacostraca	Decapoda	Pasiphaeidae	Pasiphaea	tarda	Krøyer, 1845	5	[S320]
Arthropoda	Malacostraca	Decapoda	Polychelidae	Stereomastis	phosphorus	(Alcock, 1894)	5	[S320]
Arthropoda	Malacostraca	Decapoda	Sergestidae	Acetes	japonicus	Kishinouye, 1905	3	[S320]
Arthropoda	Malacostraca	Decapoda	Sergestidae	Allosergestes	index	(Burkenroad, 1940)	4	[S337]
Arthropoda	Malacostraca	Decapoda	Sergestidae	Allosergestes	nudus	(Illig, 1914)	4	[S338]
Arthropoda	Malacostraca	Decapoda	Sergestidae	Allosergestes	oleseni	(Vereshchaka, 2009)	4	[S337]
Arthropoda	Malacostraca	Decapoda	Sergestidae	Allosergestes	pectinatus	(Sund, 1920)	4	[S337]
Arthropoda	Malacostraca	Decapoda	Sergestidae	Allosergestes	pestafer	(Burkenroad, 1937)	4	[S337]
Arthropoda	Malacostraca	Decapoda	Sergestidae	Allosergestes	sargassi	(Ortmann, 1893)	4	[S337]
Arthropoda	Malacostraca	Decapoda	Sergestidae	Allosergestes	verpus	(Burkenroad, 1940)	4	[S337]
Arthropoda	Malacostraca	Decapoda	Sergestidae	Allosergestes	vinogradovi	(Vereshchaka, 2009)	4	[S337]
Arthropoda	Malacostraca	Decapoda	Sergestidae	Challengerosergia	challengeri	(Hansen, 1903)	4	[S337]
Arthropoda	Malacostraca	Decapoda	Sergestidae	Challengerosergia	fulgens	(Hansen, 1919)	6	[S339]
Arthropoda	Malacostraca	Decapoda	Sergestidae	Challengerosergia	hansjacobi	(Vereshchaka, 1994)	4	[S337]
Arthropoda	Malacostraca	Decapoda	Sergestidae	Challengerosergia	jeppeseni	(Vereshchaka, 2000)	4	[S337]
Arthropoda	Malacostraca	Decapoda	Sergestidae	Challengerosergia	oksanae	(Vereshchaka, 2000)	4	[S337]
Arthropoda	Malacostraca	Decapoda	Sergestidae	Challengerosergia	stellata	(Burkenroad, 1940)	4	[S337]
Arthropoda	Malacostraca	Decapoda	Sergestidae	Challengerosergia	talismani	(Barnard, 1947)	4	[S337]
Arthropoda	Malacostraca	Decapoda	Sergestidae	Challengerosergia	umitakae	(Hashizume & Omori, 1995)	4	[S337]
Arthropoda	Malacostraca	Decapoda	Sergestidae	Cornutosergestes	cornutus	(Krøyer, 1855)	4	[S337]
Arthropoda	Malacostraca	Decapoda	Sergestidae	Cornutosergestes	mepae	(Vereshchaka, 2009)	4	[S337]
Arthropoda	Malacostraca	Decapoda	Sergestidae	Deosergestes	coalitus	(Burkenroad, 1940)	4	[S337]
Arthropoda	Malacostraca	Decapoda	Sergestidae	Deosergestes	corniculum	(Krøyer, 1855)	5	[S320]
Arthropoda	Malacostraca	Decapoda	Sergestidae	Deosergestes	disjunctus	(Burkenroad, 1940)	4	[S337]
Arthropoda	Malacostraca	Decapoda	Sergestidae	Deosergestes	henseni	(Ortmann, 1893)	4	[S337]
Arthropoda	Malacostraca	Decapoda	Sergestidae	Deosergestes	paraseminudus	(Crosnier & Forest, 1973)	4	[S337]
Arthropoda	Malacostraca	Decapoda	Sergestidae	Deosergestes	pediformis	(Crosnier & Forest, 1973)	5	[S320]
Arthropoda	Malacostraca	Decapoda	Sergestidae	Deosergestes	rubroguttatus	(Wood-Mason in Wood-Mason & Alcock, 1891)	4	[S337]
Arthropoda	Malacostraca	Decapoda	Sergestidae	Deosergestes	seminudus	(Hansen, 1919)	4	[S337]
Arthropoda	Malacostraca	Decapoda	Sergestidae	Eusergestes	antarcticus	(Vereshchaka, 2009)	4	[S337]
Arthropoda	Malacostraca	Decapoda	Sergestidae	Eusergestes	arcticus	(Krøyer, 1855)	5	[S320]
Arthropoda	Malacostraca	Decapoda	Sergestidae	Eusergestes	similis	(Hansen, 1903)	6	[S341]
Arthropoda	Malacostraca	Decapoda	Sergestidae	Gardinerosergia	bigemmea	(Burkenroad, 1940)	4	[S337]
Arthropoda	Malacostraca	Decapoda	Sergestidae	Gardinerosergia	gardineri	(Kemp, 1913)	4	[S337]
Arthropoda	Malacostraca	Decapoda	Sergestidae	Gardinerosergia	inequalis	(Burkenroad, 1940)	4	[S337]
Arthropoda	Malacostraca	Decapoda	Sergestidae	Gardinerosergia	kensleyi	(Vereshchaka, 2000)	4	[S337]
Arthropoda	Malacostraca	Decapoda	Sergestidae	Gardinerosergia	splendens	(Sund, 1920)	5	[S323]
Arthropoda	Malacostraca	Decapoda	Sergestidae	Lucensosergia	crosnieri	(Vereshchaka, 2000)	4	[S337]
Arthropoda	Malacostraca	Decapoda	Sergestidae	Lucensosergia	foresti	(Kensley & Judkins, 2008)	4	[S337]
Arthropoda	Malacostraca	Decapoda	Sergestidae	Lucensosergia	lucens	(Hansen, 1922)	5	[S341]
Arthropoda	Malacostraca	Decapoda	Sergestidae	Neosergestes	brevispinatus	(Judkins, 1978)	4	[S337]
Arthropoda	Malacostraca	Decapoda	Sergestidae	Neosergestes	consobrinus	(Milne, 1968)	4	[S337]
Arthropoda	Malacostraca	Decapoda	Sergestidae	Neosergestes	edwardsii	(Krøyer, 1855)	4	[S337]
Arthropoda	Malacostraca	Decapoda	Sergestidae	Neosergestes	orientalis	(Hansen, 1919)	4	[S337]
Arthropoda	Malacostraca	Decapoda	Sergestidae	Neosergestes	semissis	(Burkenroad, 1940)	4	[S337]
Arthropoda	Malacostraca	Decapoda	Sergestidae	Parasergestes	armatus	(Krøyer, 1855)	6	[S339]
Arthropoda	Malacostraca	Decapoda	Sergestidae	Parasergestes	cylindricus	(Vereshchaka, 2009)	4	[S337]
Arthropoda	Malacostraca	Decapoda	Sergestidae	Parasergestes	diapontius	(Faxon, 1893)	4	[S337]
Arthropoda	Malacostraca	Decapoda	Sergestidae	Parasergestes	halia	(Vereshchaka, 2009)	4	[S337]
Arthropoda	Malacostraca	Decapoda	Sergestidae	Parasergestes	sirenkoi	(Vereshchaka, 2009)	4	[S337]
Arthropoda	Malacostraca	Decapoda	Sergestidae	Parasergestes	stimulator	(Burkenroad, 1940)	4	[S337]
Arthropoda	Malacostraca	Decapoda	Sergestidae	Parasergestes	vigilax	(Stimpson, 1860)	5	[S323]
Arthropoda	Malacostraca	Decapoda	Sergestidae	Phorcosergia	bisulcata	(Wood-Mason in Wood-Mason & Alcock, 1891)	4	[S337]
Arthropoda	Malacostraca	Decapoda	Sergestidae	Phorcosergia	burukovskii	(Vereshchaka, 2000)	4	[S337]
Arthropoda	Malacostraca	Decapoda	Sergestidae	Phorcosergia	filicta	(Burkenroad, 1940)	4	[S337]
Arthropoda	Malacostraca	Decapoda	Sergestidae	Phorcosergia	grandis	(Sund, 1920)	4	[S338]
Arthropoda	Malacostraca	Decapoda	Sergestidae	Phorcosergia	maxima	(Burkenroad, 1940)	4	[S337]
Arthropoda	Malacostraca	Decapoda	Sergestidae	Phorcosergia	phorca	(Faxon, 1893)	6	[S65]
Arthropoda	Malacostraca	Decapoda	Sergestidae	Phorcosergia	plumea	(Illig, 1927)	4	[S337]
Arthropoda	Malacostraca	Decapoda	Sergestidae	Phorcosergia	potens	(Burkenroad, 1940)	4	[S337]
Arthropoda	Malacostraca	Decapoda	Sergestidae	Phorcosergia	wolffi	(Vereshchaka, 1994)	4	[S337]
Arthropoda	Malacostraca	Decapoda	Sergestidae	Prehensilosergia	prehensilis	(Spence Bate, 1881)	5	[S323]
Arthropoda	Malacostraca	Decapoda	Sergestidae	Robustosergia	extenuata	(Burkenroad, 1940)	4	[S338]
Arthropoda	Malacostraca	Decapoda	Sergestidae	Robustosergia	regalis	(Gordon, 1939)	4	[S337]
Arthropoda	Malacostraca	Decapoda	Sergestidae	Robustosergia	robusta	(Smith, 1882)	6	[S323]
Arthropoda	Malacostraca	Decapoda	Sergestidae	Robustosergia	vityazi	(Vereshchaka, 2000)	4	[S337]
Arthropoda	Malacostraca	Decapoda	Sergestidae	Scintillosergia	scintillans	(Burkenroad, 1940)	5	[S337]
Arthropoda	Malacostraca	Decapoda	Sergestidae	Sergestes	atlanticus	H. Milne Edwards, 1830	5	[S323]
Arthropoda	Malacostraca	Decapoda	Sergestidae	Sergestes	formosensis	Yokoya & Shibata, 1965	4	[S337]
Arthropoda	Malacostraca	Decapoda	Sergestidae	Sergestes	grandipes	Yokoya & Shibata, 1965	4	[S337]
Arthropoda	Malacostraca	Decapoda	Sergestidae	Sergestes	hamifer	Alcock & Anderson, 1894	4	[S337]
Arthropoda	Malacostraca	Decapoda	Sergestidae	Sergestes	latirostris	Yokoya & Shibata, 1965	4	[S337]
Arthropoda	Malacostraca	Decapoda	Sergestidae	Neosergestes	tantillus	(Burkenroad, 1940)	4	[S337]
Arthropoda	Malacostraca	Decapoda	Solenoceridae	Hadropenaeus	affinis	(Bouvier, 1906)	4	[S342]
Arthropoda	Malacostraca	Decapoda	Solenoceridae	Hymenopenaeus	debilis	Smith, 1882	4	[S343]
Arthropoda	Malacostraca	Decapoda	Solenoceridae	Mesopenaeus	tropicalis	(Bouvier, 1905)	4	[S342]
Arthropoda	Malacostraca	Decapoda	Solenoceridae	Solenocera	pectinata	Kubo, 1949	4	[S324]
Arthropoda	Malacostraca	Decapoda	Solenoceridae	Solenocera	pectinata	(Spence Bate, 1888)	4	[S324]
Arthropoda	Malacostraca	Decapoda	Solenoceridae	Solenocera	rathbuni	Ramadan, 1938	4	[S324]

## Sheet: HEM
Phylum	Class	Order	Family	Genus	Species	Authority	Luminescence score	Reference for the luminescence report	Reference for the uncertain character of the report (only for score 1)
Hemichordata	Enteropneusta	(unassigned Enteropneusta)	Ptychoderidae	Balanoglossus	carnosus	Müller in Spengel, 1893	5	[S110]
Hemichordata	Enteropneusta	(unassigned Enteropneusta)	Ptychoderidae	Balanoglossus	clavigerus	Delle Chiaje, 1829	5	[S344]
Hemichordata	Enteropneusta	(unassigned Enteropneusta)	Ptychoderidae	Balanoglossus	gigas	(Müller in Spengel, 1893)	5	[S345]
Hemichordata	Enteropneusta	(unassigned Enteropneusta)	Ptychoderidae	Balanoglossus	misakiensis	Kuwano, 1902	5	[S346]
Hemichordata	Enteropneusta	(unassigned Enteropneusta)	Ptychoderidae	Glossobalanus	minutus	(Kowalevsky, 1866)	5	[S347]
Hemichordata	Enteropneusta	(unassigned Enteropneusta)	Ptychoderidae	Ptychodera	bahamensis	Spengel, 1893	5	[S348]
Hemichordata	Enteropneusta	(unassigned Enteropneusta)	Ptychoderidae	Ptychodera	flava	Eschscholtz, 1825	6	[S349]

## Sheet: ECH
Phylum	Class	Order	Family	Genus	Species	Authority	Luminescence score	Reference for the luminescence report	Reference for the uncertain character of the report (only for score 1)
Echinodermata	Asteroidea	Brisingida	Brisingidae	Brisinga	endecacnemos	Asbjørnsen, 1856	5	[53]
Echinodermata	Asteroidea	Brisingida	Freyellidae	Freyella	elegans	(Verrill, 1884)	6	[63]
Echinodermata	Asteroidea	Brisingida	Brisingidae	Hymenodiscus	coronata	(Sars, 1871)	6	[63]
Echinodermata	Asteroidea	Forcipulatida	Asteriidae	Coronaster	reticulatus	(H.L. Clark, 1916)	6	J. Mallefet (unpublished data)
Echinodermata	Asteroidea	Forcipulatida	Pedicellasteridae	Hydrasterias	sexradiata	(Perrier in Milne-Edwards, 1882)	6	[S350]
Echinodermata	Asteroidea	Forcipulatida	Zoroasteridae	Zoroaster	fulgens	Wyville Thomson, 1873	6	[63]
Echinodermata	Asteroidea	Paxillosida	Astropectinidae	Dypsacaster	sp.	Alcock, 1893	6	J. Mallefet (unpublished data)
Echinodermata	Asteroidea	Paxillosida	Astropectinidae	Dytaster	exilis	Sladen, 1889	6	J. Mallefet (unpublished data)
Echinodermata	Asteroidea	Paxillosida	Astropectinidae	Dytaster	grandis	(Verrill, 1884)	6	[63]
Echinodermata	Asteroidea	Paxillosida	Astropectinidae	Dytaster	insignis	(Perrier, 1884)	6	[63]
Echinodermata	Asteroidea	Paxillosida	Astropectinidae	Dytaster	pedicellaris	H.E.S Clark & D.G. McKnight, 2000	6	J. Mallefet (unpublished data)
Echinodermata	Asteroidea	Paxillosida	Astropectinidae	Plutonaster	agassizi	(Verrill, 1880)	6	[S62]
Echinodermata	Asteroidea	Paxillosida	Astropectinidae	Plutonaster	complexus	H.E.S Clark & D.G. McKnight, 2000	6	J. Mallefet (unpublished data)
Echinodermata	Asteroidea	Paxillosida	Astropectinidae	Plutonaster	hikurangi	H.E.S Clark & D.G. McKnight, 2000	6	J. Mallefet (unpublished data)
Echinodermata	Asteroidea	Paxillosida	Astropectinidae	Plutonaster	intermedius	(Perrier, 1881)	6	[63]
Echinodermata	Asteroidea	Paxillosida	Astropectinidae	Plutonaster	knoxi	Fell, 1958	6	J. Mallefet (unpublished data)
Echinodermata	Asteroidea	Paxillosida	Benthopectinidae	Benthopecten	simplex	(Perrier, 1881)	6	[S62]
Echinodermata	Asteroidea	Paxillosida	Benthopectinidae	Cheiraster	sp.	Studer, 1883	6	J. Mallefet (unpublished data)
Echinodermata	Asteroidea	Paxillosida	Benthopectinidae	Pectinaster	filholi	Perrier, 1885	6	[S350]
Echinodermata	Asteroidea	Paxillosida	Benthopectinidae	Pontaster	tenuispinus	(Düben & Koren, 1846)	6	[63]
Echinodermata	Asteroidea	Velatida	Pterasteridae	Calyptraster	gracilis	Jangoux & Aziz, 1988	6	J. Mallefet (unpublished data)
Echinodermata	Asteroidea	Velatida	Pterasteridae	Diplopteraster	multipes	(M. Sars, 1866)	6	[S350]
Echinodermata	Asteroidea	Velatida	Pterasteridae	Hymenaster	anomalus	Sladen, 1882	6	[63]
Echinodermata	Asteroidea	Velatida	Pterasteridae	Hymenaster	nobilis	Wyville Thomson, 1878	6	J. Mallefet (unpublished data)
Echinodermata	Asteroidea	Velatida	Pterasteridae	Hymenaster	pellucidus	Thomson, 1873	6	[S62]
Echinodermata	Asteroidea	Velatida	Pterasteridae	Hymenaster	rex	Perrier, 1885	6	[63]
Echinodermata	Asteroidea	Velatida	Pterasteridae	Hymenaster	cf. roseus	Koehler, 1907	6	[S350]
Echinodermata	Asteroidea	Velatida	Pterasteridae	Pteraster	personatus	Sladen, 1891	6	[S350]
Echinodermata	Crinoidea	Comatulida	Atelecrinidae	Adelatelecrinus	vallatus	Messing, 2013	6	[S351]
Echinodermata	Crinoidea	Comatulida	Bathycrinidae	Monachocrinus	aotearoa	McKnight, 1973	6	[S351]
Echinodermata	Crinoidea	Comatulida	Pentametrocrinidae	Thaumatocrinus	jungerseni	AH Clark, 1915	6	[S350]
Echinodermata	Crinoidea	Comatulida	Thalassometridae	Stiremetra	breviradia	(Carpenter, 1888)	6	[S351]
Echinodermata	Crinoidea	Comatulida	Thalassometridae	Thalassometra	cf. gracilis	(Carpenter, 1888)	6	[S351]
Echinodermata	Crinoidea	Comatulida	Thalassometridae	Thalassometra	lusitanica	(Carpenter, 1884)	6	[S62]
Echinodermata	Crinoidea	Hyocrinida	Hyocrinidae	Ptilocrinus	sp.	Clark, 1907	5	[S352]
Echinodermata	Crinoidea	Isocrinida	Isselicrinidae	Endoxocrinus	wyvillethomsoni	(Thomson, 1872)	6	[S350]
Echinodermata	Crinoidea	Isocrinida	Isocrinidae	Neocrinus	decorus	(Thomson, 1864)	5	[104]
Echinodermata	Holothuroidea	Elasipodida	Laetmogonidae	Benthogone	rosea	Koehler, 1895	6	[S62]
Echinodermata	Holothuroidea	Elasipodida	Laetmogonidae	Laetmogone	maculata	(Théel, 1879)	5	[S353]
Echinodermata	Holothuroidea	Elasipodida	Laetmogonidae	Laetmogone	violacea	Théel, 1879	6	[S62]
Echinodermata	Holothuroidea	Elasipodida	Laetmogonidae	Pannychia	moseleyi	Théel, 1882	6	[S65]
Echinodermata	Holothuroidea	Elasipodida	Psychropotidae	Benthodytes	lingua	Perrier R., 1896	6	[63]
Echinodermata	Holothuroidea	Elasipodida	Psychropotidae	Benthodytes	typica	Théel, 1882	6	[S62]
Echinodermata	Holothuroidea	Elasipodida	Psychropotidae	Psychropotes	depressa	(Théel, 1882)	6	[S62]
Echinodermata	Holothuroidea	Elasipodida	Psychropotidae	Psychropotes	longicauda	Théel, 1882	6	[S353]
Echinodermata	Holothuroidea	Elasipodida	Psychropotidae	Psychropotes	scotiae	(Vaney, 1908)	6	[S353]
Echinodermata	Holothuroidea	Elasipodida	Psychropotidae	Psychropotes	semperiana	Théel, 1882	6	[63]
Echinodermata	Holothuroidea	Elasipodida	Elpidiidae	Achlyonice	ecalcarea	Théel, 1879	6	[S353]
Echinodermata	Holothuroidea	Elasipodida	Elpidiidae	Amperima	furcata	(Hérouard, 1899)	6	[S353]
Echinodermata	Holothuroidea	Elasipodida	Elpidiidae	Amperima	rosea	(E. Perrier, 1886)	6	[63]
Echinodermata	Holothuroidea	Elasipodida	Elpidiidae	Ellipinion	sp.	Hérouard, 1923	6	[S350]
Echinodermata	Holothuroidea	Elasipodida	Elpidiidae	Elpidia	glacialis	Théel, 1876	5	[63]
Echinodermata	Holothuroidea	Elasipodida	Elpidiidae	Kolga	hyalina	Danielssen & Koren, 1879	6	[S350]
Echinodermata	Holothuroidea	Elasipodida	Elpidiidae	Peniagone	azorica	Marenzeller von, 1892	6	[S353]
Echinodermata	Holothuroidea	Elasipodida	Elpidiidae	Peniagone	diaphana	(Théel, 1882)	6	[63]
Echinodermata	Holothuroidea	Elasipodida	Elpidiidae	Peniagone	ferruginea	Grieg, 1921	6	[63]
Echinodermata	Holothuroidea	Elasipodida	Elpidiidae	Peniagone	thieli	Gebruk, 1997	6	[350]
Echinodermata	Holothuroidea	Elasipodida	Elpidiidae	Peniagone	vitrea	Théel, 1882	6	[63]
Echinodermata	Holothuroidea	Elasipodida	Elpidiidae	Penilpidia	ludwigi	(von Marenzeller, 1893)	6	[63]
Echinodermata	Holothuroidea	Elasipodida	Elpidiidae	Scotoplanes	globosa	(Théel, 1879)	6	[S65]
Echinodermata	Holothuroidea	Elasipodida	Pelagothuriidae	Enypniastes	eximia	Théel, 1882	6	[S354]
Echinodermata	Holothuroidea	Elasipodida	Pelagothuriidae	Pelagothuria	natatrix	Ludwig, 1893	6	[S62]
Echinodermata	Holothuroidea	Holothuriida	Mesothuriidae	Mesothuria	maroccana	Perrier R., 1898	6	[63]
Echinodermata	Holothuroidea	Holothuriida	Mesothuriidae	Zygothuria	lactea	(Théel, 1886)	6	[63]
Echinodermata	Holothuroidea	Molpadida	Molpadiidae	Molpadia	musculus	Risso, 1826	6	[S353]
Echinodermata	Holothuroidea	Persiculida	Molpadiodemidae	Molpadiodemas	villosus	(Théel, 1886)	6	[S62]
Echinodermata	Holothuroidea	Persiculida	Gephyrothuriidae	Paroriza	pallens	(Koehler, 1895)	6	[63]
Echinodermata	Holothuroidea	Persiculida	?	Hansenothuria	benti	Miller & Pawson, 1989	6	[104]
Echinodermata	Holothuroidea	Synallactida	Synallactidae	Galatheathuria	sp.	Hansen & Madsen, 1956	6	[S350]
Echinodermata	Holothuroidea	Synallactida	Synallactidae	Paelopatides	gigantea	(Verrill, 1884)	6	[63]
Echinodermata	Holothuroidea	Synallactida	Synallactidae	Paelopatides	grisea	Perrier R., 1898	6	[63]
Echinodermata	Holothuroidea	Synallactida	Synallactidae	Scotothuria	herringi	Hansen, 1978	6	[63]
Echinodermata	Holothuroidea	Synallactida	Synallactidae	Synallactes	crucifera	Perrier R., 1898	6	[S353]
Echinodermata	Ophiuroidea	Ophiurida	Ophiopyrgidae	Aspidophiura	sp.	?	6	J. Mallefet (unpublished data)
Echinodermata	Ophiuroidea	Amphilepidida	Amphilimnidae	Amphilimna	transacta	(Koehler, 1930)	6	J. Mallefet (unpublished data)
Echinodermata	Ophiuroidea	Amphilepidida	Amphiuridae	Acrocnida	brachiata	(Montagu, 1804)	1	[S355]
Echinodermata	Ophiuroidea	Amphilepidida	Amphiuridae	Amphipholis	squamata	(Delle Chiaje, 1828)	6	[S356]
Echinodermata	Ophiuroidea	Amphilepidida	Amphiuridae	Amphiura	arcystata	H.L. Clark, 1911	6	[S358]
Echinodermata	Ophiuroidea	Amphilepidida	Amphiuridae	Amphiura	constricta	Lyman, 1879	6	[S359]
Echinodermata	Ophiuroidea	Amphilepidida	Amphiuridae	Amphiura	duncani	Lyman, 1882	6	[S360]
Echinodermata	Ophiuroidea	Amphilepidida	Amphiuridae	Amphiura	filiformis	(O.F. Müller, 1776)	6	[S361]
Echinodermata	Ophiuroidea	Amphilepidida	Amphiuridae	Amphiura	grandisquama	Lyman, 1869	6	[S62]
Echinodermata	Ophiuroidea	Amphilepidida	Amphiuridae	Amphiura	kandai	Murakami, 1942	5	[S362]
Echinodermata	Ophiuroidea	Amphilepidida	Amphiuridae	Amphiura	latisquama	Mortensen, 1924	6	J. Mallefet (unpublished data)
Echinodermata	Ophiuroidea	Amphilepidida	Amphiuridae	Amphiura	magellanica	Ljungman, 1867	6	[S359]
Echinodermata	Ophiuroidea	Amphilepidida	Amphiuridae	Amphiura	trisacantha	H.L. Clark, 1928	6	J. Mallefet (unpublished data)
Echinodermata	Ophiuroidea	Amphilepidida	Amphiuridae	Ophiocentrus	aspera	(Koehler, 1905)	6	J. Mallefet (unpublished data)
Echinodermata	Ophiuroidea	Amphilepidida	Hemieuryalidae	Ophioplocus	bispinosus	H.L. Clark, 1918	6	[S359]
Echinodermata	Ophiuroidea	Amphilepidida	Ophionereididae	Ophiochiton	ternispinus	Lyman, 1883	6	[104]
Echinodermata	Ophiuroidea	Amphilepidida	Ophionereididae	Ophionereis	fasciata	Hutton, 1872	6	[S363]
Echinodermata	Ophiuroidea	Amphilepidida	Ophionereididae	Ophionereis	schayeri	(Müller & Troschel, 1844)	6	[S359]
Echinodermata	Ophiuroidea	Amphilepidida	Ophionereididae	Ophionereis	semoni	(Döderlein, 1896)	6	J. Mallefet (unpublished data)
Echinodermata	Ophiuroidea	Amphilepidida	Ophionereididae	Ophiodoris	malignus	Koehler, 1904	6	J. Mallefet (unpublished data)
Echinodermata	Ophiuroidea	Amphilepidida	Ophiopholidae	Ophiopholis	longispina	H.L. Clark, 1911	6	[S65]
Echinodermata	Ophiuroidea	Amphilepidida	Ophiopsilidae	Ophiopsila	annulosa	(M. Sars, 1859)	6	[S350]
Echinodermata	Ophiuroidea	Amphilepidida	Ophiopsilidae	Ophiopsila	aranea	Forbes, 1843	6	[S361]
Echinodermata	Ophiuroidea	Amphilepidida	Ophiopsilidae	Ophiopsila	californica	A.H. Clark, 1921	6	[S364]
Echinodermata	Ophiuroidea	Amphilepidida	Ophiopsilidae	Ophiopsila	multipapillata	Guille & Jangoux, 1978	5	[S365]
Echinodermata	Ophiuroidea	Amphilepidida	Ophiopsilidae	Ophiopsila	pantherina	Koehler, 1898	6	[S366]
Echinodermata	Ophiuroidea	Amphilepidida	Ophiopsilidae	Ophiopsila	polyacantha	H.L. Clark, 1915	6	[S367]
Echinodermata	Ophiuroidea	Amphilepidida	Ophiopsilidae	Ophiopsila	riisei	Lütken, 1859	6	[S368]
Echinodermata	Ophiuroidea	Amphilepidida	Ophiopsilidae	Ophiopsila	xmasilluminans	Okanishi, Oba & Fujita, 2019	6	[S369]
Echinodermata	Ophiuroidea	Amphilepidida	Ophiotrichidae	Macrophiothrix	nereidina	(Lamarck, 1816)	6	J. Mallefet (unpublished data)
Echinodermata	Ophiuroidea	Amphilepidida	Ophiotrichidae	Ophiothrix	armata	Koehler, 1905	6	J. Mallefet (unpublished data)
Echinodermata	Ophiuroidea	Amphilepidida	Ophiotrichidae	Ophiothrix	aristulata	Lyman, 1879	6	J. Mallefet (unpublished data)
Echinodermata	Ophiuroidea	Amphilepidida	Ophiotrichidae	Ophiothrix	fragilis	(Abildgaard in O.F. Müller, 1789)	1	[63]
Echinodermata	Ophiuroidea	Amphilepidida	Ophiotrichidae	Ophiothrix	purpurea	von Martens, 1867	6	J. Mallefet (unpublished data)
Echinodermata	Ophiuroidea	Ophiacanthida	Ophiacanthidae	Ophiacantha	abyssicola	G.O. Sars, 1872	6	[63]
Echinodermata	Ophiuroidea	Ophiacanthida	Ophiacanthidae	Ophiacantha	aculeata	Verrill, 1885	6	[S350]
Echinodermata	Ophiuroidea	Ophiacanthida	Ophiacanthidae	Ophiacantha	alternata	A.M. Clark, 1966	6	J. Mallefet (unpublished data)
Echinodermata	Ophiuroidea	Ophiacanthida	Ophiacanthidae	Ophiacantha	bidentata	(Bruzelius, 1805)	6	[350]
Echinodermata	Ophiuroidea	Ophiacanthida	Ophiacanthidae	Ophiacantha	brachygnatha	H.L. Clark, 1928	6	J. Mallefet (unpublished data)
Echinodermata	Ophiuroidea	Ophiacanthida	Ophiacanthidae	Ophiacantha	crassidens	Verrill, 1885	6	[63]
Echinodermata	Ophiuroidea	Ophiacanthida	Ophiacanthidae	Ophiacantha	densa	Farran, 1913	6	[63]
Echinodermata	Ophiuroidea	Ophiacanthida	Ophiacanthidae	Ophiacantha	pacata	Koehler, 1922	6	J. Mallefet (unpublished data)
Echinodermata	Ophiuroidea	Ophiacanthida	Ophiacanthidae	Ophiacantha	simulans	Koehler, 1895	6	[S62]
Echinodermata	Ophiuroidea	Ophiacanthida	Ophiacanthidae	Ophiacantha	smitti	Ljungman, 1872	6	[63]
Echinodermata	Ophiuroidea	Ophiacanthida	Ophiacanthidae	Ophiacantha	sollicita	Koehler, 1922	6	J. Mallefet (unpublished data)
Echinodermata	Ophiuroidea	Ophiacanthida	Ophiacanthidae	Ophiolimna	antartica	(Lyman, 1879)	6	J. Mallefet (unpublished data)
Echinodermata	Ophiuroidea	Ophiacanthida	Ophiacanthidae	Ophiolimna	bairdi	(Lyman, 1883)	6	[63]
Echinodermata	Ophiuroidea	Ophiacanthida	Ophiacanthidae	Ophiomitrella	sp.	Verrill, 1899	6	[63]
Echinodermata	Ophiuroidea	Ophiacanthida	Ophiacanthidae	Ophiophthalmus	relictus	(Koehler, 1904)	6	J. Mallefet (unpublished data)
Echinodermata	Ophiuroidea	Ophiacanthida	Ophiacanthidae	Ophioplinthaca	chelys	(C.W. Thomson, 1877)	6	[S62]
Echinodermata	Ophiuroidea	Ophiacanthida	Ophiacanthidae	Ophioplinthaca	plicata	(Lyman, 1878)	6	J. Mallefet (unpublished data)
Echinodermata	Ophiuroidea	Ophiacanthida	Ophiacanthidae	Ophioplinthaca	rudis	(Koehler, 1897)	6	J. Mallefet (unpublished data)
Echinodermata	Ophiuroidea	Ophiacanthida	Ophiacanthidae	Ophiosabine	aristata	(Koehler, 1895)	6	[S62]
Echinodermata	Ophiuroidea	Ophiacanthida	Ophiacanthidae	Ophiosabine	cuspidata	(Lyman, 1878)	6	[S62]
Echinodermata	Ophiuroidea	Ophiacanthida	Ophiacanthidae	Ophiurothamnus	clausa	(Lyman, 1878)	6	J. Mallefet (unpublished data)
Echinodermata	Ophiuroidea	Ophiacanthida	Ophiocomidae	Breviturma	pica	(Müller & Troschel, 1842)	6	J. Mallefet (unpublished data)
Echinodermata	Ophiuroidea	Ophiacanthida	Ophiocomidae	Ophiomastix	lymani	(de Loriol, 1893)	6	J. Mallefet (unpublished data)
Echinodermata	Ophiuroidea	Ophiacanthida	Ophiodermatidae	Ophiarachnella	ramsayi	(Bell, 1888)	5	[63]
Echinodermata	Ophiuroidea	Ophiacanthida	Ophiotomidae	Ophiocomina	nigra	(Abildgaard in O.F. Müller, 1789)	6	[S370]
Echinodermata	Ophiuroidea	Ophiacanthida	Ophiotomidae	Ophiomitra	spinea	Verrill, 1885	6	[63]
Echinodermata	Ophiuroidea	Ophiacanthida	Ophiotomidae	Ophiotoma	paucispina	(Lütken & Mortensen, 1899)	6	J. Mallefet (unpublished data)
Echinodermata	Ophiuroidea	Ophioleucida	Ophioleucidae	Ophioleuce	seminudum	Koehler, 1904	6	J. Mallefet (unpublished data)
Echinodermata	Ophiuroidea	Ophioleucida	Ophiernidae	Ophiernus	vallincola	Lyman, 1878	6	J. Mallefet (unpublished data)
Echinodermata	Ophiuroidea	Ophioscolecida	Ophioscolecidae	Ophiolycus	sp.	Mortensen, 1933	6	J. Mallefet (unpublished data)
Echinodermata	Ophiuroidea	Ophioscolecida	Ophioscolecidae	Ophioscolex	glacialis	Müller & Troschel, 1842	5	[S350]
Echinodermata	Ophiuroidea	Ophiurida	Astrophiuridae	Ophiomisidium	irene	Fell, 1952	6	J. Mallefet (unpublished data)
Echinodermata	Ophiuroidea	Ophiurida	Ophiomusaidae	Ophiomusa	lymani	(Wyville Thomson, 1873)	6	[S62]
Echinodermata	Ophiuroidea	Ophiurida	Ophiopyrgidae	Amphiophiura	distincta	(Koehler, 1904)	6	J. Mallefet (unpublished data)
Echinodermata	Ophiuroidea	Ophiurida	Ophiopyrgidae	Amphiophiura	urbana	(Koehler, 1904)	6	J. Mallefet (unpublished data)
Echinodermata	Ophiuroidea	Ophiurida	Ophiopyrgidae	Ophioplinthus	tessellata	(Verrill, 1894)	6	[S62]
Echinodermata	Ophiuroidea	Ophiurida	Ophiopyrgidae	Ophiuroglypha	irrorata	(Lyman, 1878)	6	[S62]
Echinodermata	Ophiuroidea	Ophiurida	Ophiopyrgidae	Ophiuroglypha	rugosa	(Lyman, 1878)	6	J. Mallefet (unpublished data)
Echinodermata	Ophiuroidea	Ophiurida	Ophiosphalmidae	Ophiosphalma	glabrum	(Lütken & Mortensen, 1899)	6	J. Mallefet (unpublished data)
Echinodermata	Ophiuroidea	Ophiurida	Ophiuridae	Ophiura	mundata	(Koehler, 1906)	6	[S62]
Echinodermata	Ophiuroidea	Ophiurida	Ophiuridae	Ophiura	ooplax	(H.L. Clark, 1911)	6	J. Mallefet (unpublished data)

[truncated: 2 more sheets: CHO (TUN), CHO (VER)]
