# Supplementary material for: Systematic Distribution of Bioluminescence in Marine Animals: A Species-Level Inventory
Source: Life (Basel). 2024 Mar 24;14(4):432. doi: 10.3390/life14040432 (PMC11051050; doi:10.3390/life14040432)
Supplement: Supplementary file 1 [file life-14-00432-s001.zip › Table S4. Non-luminescent species from luminescent genera.xlsx]

## Sheet: Non-luminous species
Phylum	Class	Order	Family	Genus	Species	Authority	Reference for the non-luminescent character
Annelida	Polychaeta	Phyllodocida	Polynoidae	Lepidasthenia	argus	Hodgson, 1900	[S135]
Chordata	Appendicularia	Copelata	Oikopleuridae	Oikopleura (Coecaria)	fusiformis	Fol, 1872	[S371]
Chordata	Appendicularia	Copelata	Oikopleuridae	Oikopleura (Coecaria)	gracilis	Lohmann, 1896	[S371]
Chordata	Appendicularia	Copelata	Oikopleuridae	Oikopleura (Coecaria)	intermedia	Lohmann, 1897	[S371]
Chordata	Appendicularia	Copelata	Oikopleuridae	Oikopleura (Coecaria)	longicauda	(Vogt, 1854)	[S371]
Chordata	Teleostei	Alepocephaliformes	Alepocephalidae	Rouleina	attrita	(Vaillant, 1888)	[S431]
Chordata	Teleostei	Alepocephaliformes	Alepocephalidae	Rouleina	danae	Parr, 1951	[S431]
Chordata	Teleostei	Cluperiformes	Engraulidae	Coilia	borneensis	Bleeker, 1852	[S675]
Chordata	Teleostei	Cluperiformes	Engraulidae	Coilia	brachygnathus	Kreyenberg & Pappenheim, 1908	[S675]
Chordata	Teleostei	Cluperiformes	Engraulidae	Coilia	coomansi	Hardenberg, 1934	[S675]
Chordata	Teleostei	Cluperiformes	Engraulidae	Coilia	grayii	Richardson, 1845	[S675]
Chordata	Teleostei	Cluperiformes	Engraulidae	Coilia	lindmani	Bleeker, 1857	[S675]
Chordata	Teleostei	Cluperiformes	Engraulidae	Coilia	macrognathos	Bleeker, 1852	[S675]
Chordata	Teleostei	Cluperiformes	Engraulidae	Coilia	mystus	(Linnaeus, 1758)	[S675]
Chordata	Teleostei	Cluperiformes	Engraulidae	Coilia	nasus	Temminck & Schlegel, 1846	[S675]
Chordata	Teleostei	Cluperiformes	Engraulidae	Coilia	neglecta	Whitehead, 1967	[S675]
Chordata	Teleostei	Cluperiformes	Engraulidae	Coilia	ramcarati	(Hamilton, 1822)	[S675]
Chordata	Teleostei	Cluperiformes	Engraulidae	Coilia	rebentischii	Bleeker, 1858	[S675]
Chordata	Teleostei	Cluperiformes	Engraulidae	Coilia	reynaldi	Valenciennes, 1848	[S675]
Chordata	Teleostei	Gadiformes	Macrouridae	Coelorinchus	caudani	(Köhler, 1896)	[S507]
Chordata	Teleostei	Gadiformes	Macrouridae	Coelorinchus	Occa	(Goode & Bean, 1885)	[S507]
Chordata	Teleostei	Kurtiformes	Apogonidae	Jaydia	lineata	(Temminck & Schlegel, 1843)	[S21]
Chordata	Teleostei	Kurtiformes	Apogonidae	Jaydia	novaeguinae	(Valenciennes, 1832)	[S21]
Chordata	Teleostei	Kurtiformes	Apogonidae	Jaydia	carinatus	(Cuvier, 1828)	[S21]
Chordata	Teleostei	Kurtiformes	Apogonidae	Jaydia	queketti	(Gilchrist, 1903)	[S21]
Chordata	Teleostei	Kurtiformes	Apogonidae	Jaydia	erythrophthalma	Gon, Liao & Shao, 2015	[S519]
Chordata	Teleostei	Kurtiformes	Apogonidae	Jaydia	quartus	(Fraser, 2000)	[S22]
Chordata	Teleostei	Kurtiformes	Apogonidae	Jaydia	albomarginatus	(Smith & Radcliffe, 1912)	[S21]
Chordata	Teleostei	Scombriformes	Chiasmodontidae	Pseudoscopelus	aphos	Prokofiev & Kukuev, 2005	[S605]
Chordata	Teleostei	Stomiiformes	Gonostomatidae	Cyclothone	obscura	Brauer, 1902	[S549]
Chordata	Thaliacea	Salpida	Salpidae	Cyclosalpa	affinis	(Chamisso, 1819)	[S380]
Chordata	Thaliacea	Salpida	Salpidae	Cyclosalpa	strongylenteron	Berner, 1955	[S380]
Cnidaria	Anthozoa	Alcyonacea	Acanthogorgiidae	Acanthogorgia	aspera	Pourtalès, 1867	[S106]
Cnidaria	Anthozoa	Alcyonacea	Acanthogorgiidae	Acanthogorgia	breviflora	Whitelegge, 1897	[S106]
Cnidaria	Anthozoa	Alcyonacea	Acanthogorgiidae	Acanthogorgia	spissa	Kükenthal, 1908	[S106]
Cnideria	Anthozoa	Scleralcyonacea	Coralliidae	Paragorgia	johnsoni	Gray, 1862	[S106]
Cnidaria	Anthozoa	Scleralcyonacea	Virgulariidae	Virgularia	galapagensis	Hickson, 1930	[S676]
Cnidaria	Anthozoa	Scleralcyonacea	Virgulariidae	Virgularia	schultzei	Kükenthal, 1910	[S106]
Cnidaria	Hydrozoa	Siphonophorae	Diphyinae	Sulculeolaria	quadrivalvis	de Blainville, 1830	[S97]
Echinodermata	Crinoidea	Isocrinida	Isocrinidae	Neocrinus	blakei	(Carpenter 1884)	[S104]
Echinodermata	Ophiuroidea	Amphilepidida	Amphiuridae	Amphipholis	pugetana	(Lyman, 1860)	J. Mallefet (unpublished data)
Echinodermata	Ophiuroidea	Amphilepidida	Amphiuridae	Amphiura	bidentata	Clark, 1938	J. Mallefet (unpublished data)
Echinodermata	Ophiuroidea	Amphilepidida	Amphiuridae	Amphiura	chiajei	Forbes, 1843	J. Mallefet (unpublished data)
Echinodermata	Ophiuroidea	Amphilepidida	Amphiuridae	Amphiura	elandiformis	A.M. Clark, 1966	J. Mallefet (unpublished data)
Echinodermata	Ophiuroidea	Amphilepidida	Amphiuridae	Amphiura	luetkeni	Duncan, 1879	J. Mallefet (unpublished data)
Echinodermata	Ophiuroidea	Amphilepidida	Amphiuridae	Amphiura	octacantha	(H.L. Clark, 1915)	J. Mallefet (unpublished data)
Echinodermata	Ophiuroidea	Amphilepidida	Amphiuridae	Amphiura	ptena	Clark, 1938	J. Mallefet (unpublished data)
Echinodermata	Ophiuroidea	Amphilepidida	Amphiuridae	Amphiura	tenuis	(H.L. Clark, 1938)	J. Mallefet (unpublished data)
Echinodermata	Ophiuroidea	Amphilepidida	Ophionereididae	Ophionereis	dubia	(Müller & Troschel, 1842)	J. Mallefet (unpublished data)
Echinodermata	Ophiuroidea	Amphilepidida	Ophionereididae	Ophionereis	hexactis	H.L. Clark, 1938	J. Mallefet (unpublished data)
Echinodermata	Ophiuroidea	Amphilepidida	Ophionereididae	Ophionereis	lineata	H.L. Clark, 1946	J. Mallefet (unpublished data)
Echinodermata	Ophiuroidea	Amphilepidida	Ophionereididae	Ophionereis	porrecta	Lyman, 1860	J. Mallefet (unpublished data)
Echinodermata	Ophiuroidea	Amphilepidida	Ophionereididae	Ophionereis	variegata	Duncan, 1879	J. Mallefet (unpublished data)
Echinodermata	Ophiuroidea	Amphilepidida	Ophiotrichidae	Macrophiothrix	caenosa	Hoggett, 2006	J. Mallefet (unpublished data)
Echinodermata	Ophiuroidea	Amphilepidida	Ophiotrichidae	Macrophiothrix	demessa	(Lyman, 1861)	J. Mallefet (unpublished data)
Echinodermata	Ophiuroidea	Amphilepidida	Ophiotrichidae	Macrophiothrix	longipeda	(Lamarck, 1816)	J. Mallefet (unpublished data)
Echinodermata	Ophiuroidea	Amphilepidida	Ophiotrichidae	Macrophiothrix	propinqua	(Lyman, 1861)	J. Mallefet (unpublished data)
Echinodermata	Ophiuroidea	Amphilepidida	Ophiotrichidae	Macrophiothrix	spongicola	(Stimpson, 1855)	J. Mallefet (unpublished data)
Echinodermata	Ophiuroidea	Amphilepidida	Ophiotrichidae	Ophiothrix	caespitosa	Lyman, 1879	J. Mallefet (unpublished data)
Echinodermata	Ophiuroidea	Amphilepidida	Ophiotrichidae	Ophiothrix	ciliaris	(Lamarck, 1816)	J. Mallefet (unpublished data)
Echinodermata	Ophiuroidea	Amphilepidida	Ophiotrichidae	Ophiothrix	exigua	Lyman, 1874	J. Mallefet (unpublished data)
Echinodermata	Ophiuroidea	Amphilepidida	Ophiotrichidae	Ophiothrix	proteus	Koehler, 1905	J. Mallefet (unpublished data)
Echinodermata	Ophiuroidea	Amphilepidida	Ophiotrichidae	Ophiothrix	savigny	(Müller & Troschel, 1842)	J. Mallefet (unpublished data)
Echinodermata	Ophiuroidea	Amphilepidida	Ophiotrichidae	Ophiothrix	spiculata	Le Conte, 1851	J. Mallefet (unpublished data)
Echinodermata	Ophiuroidea	Ophiacanthida	Ophiacanthidae	Ophiacantha	clavigera	Koehler, 1907	J. Mallefet (unpublished data)
Echinodermata	Ophiuroidea	Ophiacanthida	Ophiacanthidae	Ophiacantha	spectabilis	(G.O. Sars, 1872)	J. Mallefet (unpublished data)
Echinodermata	Ophiuroidea	Ophiacanthida	Ophiocomidae	Breviturma	brevipes	(Peters, 1851)	J. Mallefet (unpublished data)
Echinodermata	Ophiuroidea	Ophiacanthida	Ophiocomidae	Breviturma	dentata	(Müller & Troschel, 1842)	J. Mallefet (unpublished data)
Echinodermata	Ophiuroidea	Ophiacanthida	Ophiocomidae	Breviturma	pusilla	(Brock, 1888)	J. Mallefet (unpublished data)
Echinodermata	Ophiuroidea	Ophiacanthida	Ophiocomidae	Ophiomastix	annulosa	(Lamarck, 1816)	J. Mallefet (unpublished data)
Echinodermata	Ophiuroidea	Ophiacanthida	Ophiocomidae	Ophiomastix	caryophyllata	Lütken, 1869	J. Mallefet (unpublished data)
Echinodermata	Ophiuroidea	Ophiacanthida	Ophiocomidae	Ophiomastix	elegans	(Peters, 1851)	J. Mallefet (unpublished data)
Echinodermata	Ophiuroidea	Ophiacanthida	Ophiocomidae	Ophiomastix	endeani	(Rowe & Pawson, 1977)	J. Mallefet (unpublished data)
Echinodermata	Ophiuroidea	Ophiacanthida	Ophiocomidae	Ophiomastix	janualis	Lyman, 1871	J. Mallefet (unpublished data)
Echinodermata	Ophiuroidea	Ophiacanthida	Ophiocomidae	Ophiomastix	mixta	Lütken, 1869	J. Mallefet (unpublished data)
Echinodermata	Ophiuroidea	Ophiacanthida	Ophiocomidae	Ophiomastix	pictum	(Müller & Troschel, 1842)	J. Mallefet (unpublished data)
Echinodermata	Ophiuroidea	Ophiacanthida	Ophiocomidae	Ophiomastix	variabilis	Koehler, 1905	J. Mallefet (unpublished data)
Echinodermata	Ophiuroidea	Ophiacanthida	Ophiodermatidae	Ophiarachnella	gorgonia	(Müller & Troschel, 1842)	J. Mallefet (unpublished data)
Echinodermata	Ophiuroidea	Ophiacanthida	Ophiodermatidae	Ophiarachnella	infernalis	(Müller & Troschel, 1842)	J. Mallefet (unpublished data)
Echinodermata	Ophiuroidea	Ophiacanthida	Ophiodermatidae	Ophiarachnella	paucigranula	H.L. Clark, 1938	J. Mallefet (unpublished data)
Echinodermata	Ophiuroidea	Ophiacanthida	Ophiodermatidae	Ophiarachnella	spetemspinosa	(Müller & Troschel, 1842)	J. Mallefet (unpublished data)
Echinodermata	Ophiuroidea	Ophiurida	Ophiomusaidae	Ophiomusa	anisacantha	(H.L. Clark, 1928)	J. Mallefet (unpublished data)
Echinodermata	Ophiuroidea	Ophiurida	Ophiomusaidae	Ophiomusa	australe	(H.L. Clark, 1928)	J. Mallefet (unpublished data)
Echinodermata	Ophiuroidea	Ophiurida	Ophiomusaidae	Ophiomusa	relicta	(Koehler, 1904)	J. Mallefet (unpublished data)
Echinodermata	Ophiuroidea	Ophiurida	Ophiopyrgidae	Amphiophiura	paraconcava	Litvinova, 1981	J. Mallefet (unpublished data)
Echinodermata	Ophiuroidea	Ophiurida	Ophiopyrgidae	Ophiuroglypha	jejuna	(Lyman, 1878)	J. Mallefet (unpublished data)
Echinodermata	Ophiuroidea	Ophiurida	Ophiopyrgidae	Ophiroglypha	clemens	(Koehler, 1904)	J. Mallefet (unpublished data)
Echinodermata	Ophiuroidea	Ophiurida	Ophiopyrgidae	Ophiuroglypha	kinbergi	(Ljungman, 1866)	J. Mallefet (unpublished data)
Echinodermata	Ophiuroidea	Ophiurida	Ophiosphalmidae	Ophiosphalma	armigerum	(Lyman, 1878)	J. Mallefet (unpublished data)
Echinodermata	Ophiuroidea	Ophiurida	Ophiuridae	Ophiura	albida	Forbes, 1839	J. Mallefet (unpublished data)
Echinodermata	Ophiuroidea	Ophiurida	Ophiuridae	Ophiura	flagellata	(Lyman, 1878)	J. Mallefet (unpublished data)
Echinodermata	Ophiuroidea	Ophiurida	Ophiuridae	Ophiura	fluctuans	Koehler, 1922	J. Mallefet (unpublished data)
Echinodermata	Ophiuroidea	Ophiurida	Ophiuridae	Ophiura	ophiura	(Linnaeus, 1758)	J. Mallefet (unpublished data)
Echinodermata	Ophiuroidea	Ophiurida	Ophiuridae	Ophiura	palliata	(Lyman, 1878)	J. Mallefet (unpublished data)
Mollusca	Cephalopoda	Oegopsida	Bathyteuthidae	Bathyteuthis	devoleii	Judkins, Lindgren, Villanueva, K. Clark & Vecchione, 2020	[S197]
Mollusca	Cephalopoda	Oegopsida	Bathyteuthidae	Bathyteuthis	inopinata	Judkins, Lindgren, Villanueva, K. Clark & Vecchione, 2020	[S197]
Mollusca	Cephalopoda	Oegopsida	Mastigoteuthidae	Magnoteuthis	magna	(Joubin, 1913)	[S225]
Mollusca	Cephalopoda	Oegopsida	Mastigoteuthidae	Magnoteuthis	osheai	Braid & Bolstad, 2015	[S5]
Mollusca	Gastropoda	Caenogastropoda	Planaxidae	Planaxis	sulcatus	(Born, 1778)	[S255]
